# Supplementary material for: Longitudinal associations of an exposome score with serum metabolites from childhood to adolescence
Source: Commun Biol. 2024 Jul 22;7:890. doi: 10.1038/s42003-024-06146-0 (PMC11263428; doi:10.1038/s42003-024-06146-0)
Supplement: Supplementary file 4 — Supplementary Data 1-8 [file 42003_2024_6146_MOESM4_ESM.xlsx]

## Sheet: Master
Supplementary Data 1. Associations of the exposome score with serum metabolites measured by LC-MS
Supplementary Data 2. Associations of the exposome score with serum metabolites measured by NMR
Supplementary Data 3. Comparison of the associations of the exposome score and its individual scores with serum metabolites measured by LC-MS
Supplementary Data 4. Comparison of the associations of the exposome score and its individual scores with serum metabolites measured by NMR
Supplementary Data 5. BMI-SDS as a modifier for the associations of the exposome score with serum metabolites measured by LC-MS
Supplementary Data 6. BMI-SDS as a modifier for the associations of the exposome score with serum metabolites measured by NMR
Supplementary Data 7. Leave-one-out analysis; comparison of the significant associations of the exposome score and leave-out models with serum metabolites measured by LC-MS
Supplementary Data 8. Leave-one-out analysis; comparison of the significant associations of the exposome score and leave-out models with serum metabolites measured by NMR
BMI-SDS: Age- and sex-standardised body mass index standard deviation scores
LC-MS: Liquid chromatography–mass spectrometry
NMR: Nuclear magnetic resonance

## Sheet: 1. LC-MS Metabolites
Supplementary Data 1. Associations of the exposome score with serum metabolites measured by LC-MS
Unstandardized regression coefficients β (95% confidence intervals) are for estimated changes in metabolite abundances for each one-unit increase in the exposome score over eight years, and p values are from linear mixed-effects models adjusted for time, sex, age, pubertal stage, and serum cotinine. A p value < 0.05 was considered significant. A false discovery rate (FDR) < 0.1 was considered sig…
To check whether BMI-SDS mediated the associations of the exposome score with serum metabolites over 8 years, BMI-SDS was added as a covariate into the linear mixed-effects models.
The exposome score (ranging between 5 and 20) was computed by summing up quartile scores for diet quality (measured by Finnish children healthy eating index), activity (combined score for total physical activity and sedentary time), pollution (combined score for nitrogen oxide, nitrogen dioxide, particulate matter ≤ 10 µm, particulate matter ≤ 2.5 µm and ozone), sleep (measured by sleep duration)…
The metabolites measured by LC-MS were a subset of metabolites found to be affected by the dietary and physical activity intervention in children.
Serum metabolites were measured by liquid chromatography–mass spectrometry and nuclear magnetic resonance. BMI-SDS: body mass index standard deviation score.
Association with exposome score								Further adjustment for BMI-SDS						Association with exposome score using Baltic Sea Diet Score						Association with exposome score using Mediterranean Diet Score
Annotated Name	class	β	Lower 95% CI	Upper 95% CI	p value	FDR		β	Lower 95% CI	Upper 95% CI	p value	FDR		β	Lower 95% CI	Upper 95% CI	p value	FDR		β	Lower 95% CI	Upper 95% CI	p value	FDR
o-glycosyl compound with formula C15H28O11	Xenobiotic	40577.6	451.626	80703.6	0.047481	0.490118		52424.2	-29650.5	134499	0.210305	0.33236		49433.4	10790	88076.9	0.012212	0.343682		47796.8	8422.52	87171.1	0.0173873	0.228377
[2 or 6] Hydroxybenzothiazole	Xenobiotic	410580	76645	744516	0.0160453	0.490118		-600780	-1.18874e+06	-12820.3	0.0452242	0.0989908		355620	37957.7	673282	0.0282802	0.4348		452887	129075	776698	0.00618497	0.174063
1,3-diphenylguanidine	Xenobiotic	76009	-41367.9	193386	0.204028	0.584877		-89584.1	-343130	163961	0.488021	0.654015		48298.8	-64878.1	161476	0.402436	0.769707		6027.01	-109808	121862	0.918679	0.980276
12-hydroxyeicosatetraenoic acid (12-HETE)	Lipid	1285.62	-39903	42474.2	0.951165	0.96092		-58742.9	-136947	19461.7	0.140729	0.249763		12969	-26840.3	52778.3	0.522762	0.825073		5424.36	-35112.9	45961.7	0.792935	0.93201
12-hydroxyheptadecatrienoic acid (12-HHTrE)	Lipid	45080.3	-38867.4	129028	0.292566	0.662477		-124807	-270382	20768.5	0.0928899	0.182993		50324.8	-29241.4	129891	0.215102	0.644519		56518.8	-24968.6	138006	0.174017	0.504186
1-Ethyl-2-pyrrolidinone	Xenobiotic	-874.74	-14968.4	13218.9	0.903025	0.941249		-2470.86	-30451.1	25509.4	0.862376	0.949095		2553.04	-11264.1	16370.2	0.716893	0.891412		2373.87	-11751.6	16499.4	0.741568	0.921751
1-Methylnicotinamide	Cofactors and Vitamins	-515.54	-2145.33	1114.25	0.534702	0.82425		-2268.93	-5799.74	1261.89	0.20745	0.33236		170.055	-1384.75	1724.86	0.830025	0.941951		540.521	-1045.15	2126.2	0.50354	0.787275
2-Aminoisobutyric acid	Amino acids and derivatives	-215.729	-932.076	500.617	0.554484	0.82425		1813.92	373.447	3254.4	0.01366	0.0340634		294.542	-392.883	981.968	0.4005	0.769707		500.634	-197.134	1198.4	0.15938	0.504186
2-Hydroxybenzaldehyde	Xenobiotic	0.0577749	-296.15	296.266	0.999695	0.999695		717.96	138.58	1297.34	0.015228	0.0365843		114.293	-165.233	393.82	0.422379	0.777651		80.6046	-205.803	367.012	0.58075	0.823872
3,4-Dimethyl-5-pentyl-2-furanpropanoic acid	Lipid	-40477.9	-109267	28311.3	0.24844	0.619528		-214528	-383358	-45698.2	0.0128329	0.0332642		3712.72	-62544.5	69969.9	0.91246	0.982266		-18791.6	-86260.8	48677.6	0.584827	0.823872
3-Aminoisobutanoic acid	Amino acids and derivatives	-909.761	-1806.7	-12.8272	0.0468223	0.490118		-2821.56	-4897.23	-745.883	0.00777229	0.0228528		-650.057	-1511.91	211.792	0.139077	0.549756		-561.628	-1427	303.744	0.202973	0.540347
3-Carboxy-4-methyl-5-pentyl-2-furanpropanoate (3-CMPFP)	Lipid	-13682.5	-29002.5	1637.55	0.0799716	0.490118		2753.51	-32607.9	38114.9	0.878536	0.957815		-4800.91	-19996.4	10394.5	0.535394	0.830493		-11790.1	-27233.3	3653.17	0.134422	0.504186
4-Chromanone/3,4-Dihydro-2H-1-benzopyran-2-one	Xenobiotic	-305.564	-10041.3	9430.2	0.950869	0.96092		12720	-6366.6	31806.6	0.191099	0.321764		2581.88	-6744.52	11908.3	0.586888	0.861535		3564.67	-5965.39	13094.7	0.462922	0.773909
5alpha-androstane-3,17-dione	Lipid	41756	-8016.83	91528.9	0.100061	0.490118		162246	43484.3	281007	0.0074634	0.0222771		44061.5	-3307.58	91430.5	0.0682684	0.480254		61584.2	14069.4	109099	0.011098	0.203611
5-Amino valeric acid betaine (5-AVAB)	Xenobiotic	-7951.68	-18217.7	2314.37	0.12874	0.513312		-24816.8	-48094.7	-1538.89	0.0366873	0.0821295		-4602.52	-14559.7	5354.68	0.364417	0.755687		-43.4063	-10047	9960.19	0.993204	0.998863
5-Hydroxyindoleacetaldehyde	Amino acids and derivatives	12514.8	-4376.56	29406.2	0.146291	0.538713		-46293.9	-80564.4	-12023.5	0.0081735	0.0236791		18052.8	1966.89	34138.8	0.0278678	0.4348		12911.7	-3451.41	29274.9	0.121866	0.504186
A molecule with the same formula as N-(3-acetamidopropyl)pyrrolidin-2-one	?	-16947.6	-65364.7	31469.4	0.492408	0.795118		83315.6	-30223.1	196854	0.150165	0.261792		-23481.4	-70722.9	23760.2	0.329739	0.729871		-38654	-86181.7	8873.71	0.110868	0.504186
Acetylcarnitine	Lipid	-39791.8	-125354	45770.1	0.361618	0.711614		-218404	-393978	-42829.8	0.0148425	0.0360984		2316.61	-80053.4	84686.7	0.955997	0.986749		-60.9124	-83904.8	83783	0.998863	0.998863
Acylcarnitine (C11) with formula C18H33NO4	Lipid	-580.674	-1870.02	708.673	0.376821	0.713786		2605.85	-99.3102	5311	0.0589999	0.126337		697.33	-549.848	1944.51	0.272682	0.673744		317.569	-951.401	1586.54	0.62334	0.852764
alpha-Androstenol	Lipid	20195.9	-554.507	40946.3	0.0564312	0.490118		37604.8	-21182.1	96391.8	0.209618	0.33236		23039.1	1660.92	44417.3	0.034695	0.4348		23228.4	1391.51	45065.2	0.0371049	0.317812
Amino acid derivative with formula C4H7N5O2	Amino acids and derivatives	-675.312	-1761.69	411.064	0.222669	0.584877		-777.324	-2912.68	1358.04	0.475221	0.641223		-1115.67	-2173.82	-57.5268	0.0388146	0.449792		-1208.16	-2291.28	-125.036	0.0288522	0.284194
Amino acid derivative with formula C7H13NO2S	Amino acids and derivatives	59855.4	-78280.9	197992	0.395288	0.74035		-98427.9	-401942	205086	0.524567	0.684369		30144.5	-100837	161126	0.651618	0.861535		32175.6	-101848	166199	0.637661	0.86634
Antioxidant 2246 (methylene di-t-butyl-cresol)	Xenobiotic	442765	-687829	1.57336e+06	0.442206	0.768606		-3.89806e+06	-5.96304e+06	-1.83309e+06	0.000228981	0.00100243		-144569	-1.24017e+06	951036	0.795663	0.93301		304590	-816229	1.42541e+06	0.593857	0.823872
Arginine	Amino acids and derivatives	91.3678	-241.387	424.123	0.589946	0.82425		-270.923	-1288.83	746.989	0.601457	0.754695		6.18323	-317.012	329.379	0.970048	0.986749		-21.6393	-348.112	304.834	0.896495	0.969933
Benzyl butyl phthalate	Xenobiotic	61484.6	-1129.63	124099	0.0542626	0.490118		2605.92	-110307	115519	0.963851	0.973411		46010.9	-12419.8	104442	0.122526	0.549756		43959.1	-15891.4	103810	0.149721	0.504186
Biliverdin	Cofactors and Vitamins	-2730.14	-21917.2	16456.9	0.780198	0.904112		-54635.8	-98325.2	-10946.5	0.0143099	0.0352381		6861.18	-11518.5	25240.8	0.464171	0.795145		5195.93	-13283.4	23675.2	0.581414	0.823872
Butyryl/Isobutyryl carnitine	Lipid	-1570.36	-3973.94	833.21	0.199901	0.584877		-4650.65	-10701.9	1400.63	0.13183	0.240468		-665.303	-2965	1634.39	0.57014	0.861535		-932.709	-3227.46	1362.04	0.425007	0.747557
Capsiamide	Lipid	-75127.2	-191204	40950	0.204611	0.584877		-158107	-394410	78195.5	0.189727	0.321764		-87747.1	-199830	24336.4	0.124931	0.549756		-92687.5	-207490	22115.4	0.113558	0.504186
Carnitine	Lipid	-18369.5	-91278.7	54539.8	0.621169	0.856379		303604	148408	458800	0.000133151	0.000624543		-11101.3	-81149.9	58947.4	0.755927	0.908035		4502.26	-66394.5	75399	0.900884	0.969933
Citrulline	Amino acids and derivatives	-74.4312	-437.009	288.146	0.686992	0.873145		-1593.26	-2734.64	-451.879	0.0062867	0.0193513		-20.825	-374.193	332.543	0.907918	0.982266		-72.2818	-428.492	283.928	0.690439	0.900772
Creatinine	Amino acids and derivatives	20595.6	-21069.7	62260.8	0.332245	0.68897		84121.3	-10443.2	178686	0.0811563	0.164689		32621.5	-7172.32	72415.3	0.108009	0.549756		45876.2	5443.46	86308.9	0.0261973	0.278602
Cystine	Amino acids and derivatives	158.191	-25.5116	341.894	0.0913089	0.490118		659.477	308.239	1010.72	0.000246555	0.0010559		128.159	-45.4848	301.803	0.14772	0.559633		120.284	-57.6173	298.185	0.184733	0.51257
Decanoylcarnitine	Lipid	-1045.97	-7210.93	5118.99	0.739122	0.89474		-31151.8	-44773.7	-17529.9	8.28309e-06	5.62679e-05		2658.66	-3386.61	8703.93	0.388182	0.769707		1730.55	-4391.71	7852.81	0.579092	0.823872
Decatrienoylcarnitine	Lipid	-56361.3	-123668	10945	0.100657	0.490118		37659.5	-114030	189349	0.626143	0.775788		-40515.1	-106362	25331.7	0.227606	0.659388		-45413.2	-112103	21277	0.181825	0.51257
Deoxycholic acid	Lipid	-25899.2	-74565.3	22766.9	0.29661	0.664002		130440	31574.3	229305	0.00978613	0.0266194		-11324.5	-57325.5	34676.5	0.629183	0.861535		-1399.26	-48028.3	45229.8	0.953065	0.993873
Dibenzylamine	Xenobiotic	7524.29	-9105.09	24153.7	0.375173	0.713786		-526.536	-31538.3	30485.2	0.973411	0.973411		6094.08	-9639.52	21827.7	0.447762	0.782509		2436.78	-13685.8	18559.4	0.767055	0.921751
Dibutyl decanedioate	Lipid	-27809.1	-60519.9	4901.64	0.0955283	0.490118		155082	83928.1	226237	2.19653e-05	0.000127269		-19199	-50830	12432.1	0.233847	0.667651		-15263.6	-47513.5	16986.3	0.353204	0.682169
Docosanamide	Lipid	468081	-170621	1.10678e+06	0.150678	0.538713		-155059	-1.44244e+06	1.13232e+06	0.813131	0.939781		382109	-227790	992009	0.219202	0.644519		459761	-157920	1.07744e+06	0.144452	0.504186
D-Tryptophan	Amino acids and derivatives	24411.8	-4625.35	53448.9	0.099279	0.490118		-3253.18	-61957.2	55450.8	0.913381	0.957815		8160.94	-19565	35886.8	0.563583	0.860666		10229.5	-18112	38571	0.478881	0.779666
Elaidamide	Lipid	-70380.2	-167001	26241	0.153137	0.538713		-149708	-337210	37794.1	0.117419	0.218222		-70635.1	-163279	22008.7	0.134884	0.549756		-55778.6	-150648	39090.6	0.248812	0.581058
Erucamide	Lipid	5.03941e+06	-1.27507e+07	2.28295e+07	0.578265	0.82425		-4.60745e+06	-4.12526e+07	3.20377e+07	0.8051	0.938489		1.53551e+06	-1.57256e+07	1.87966e+07	0.861428	0.964212		3.88695e+06	-1.37041e+07	2.1478e+07	0.664641	0.893072
Sterol with formula C19H30O5S (isomer 1)	Lipid	20888.9	-21259	63036.8	0.331053	0.68897		274838	177119	372557	4.50545e-08	5.22102e-07		31440.8	-8144.68	71026.2	0.119439	0.549756		41840.7	1656.23	82025.1	0.0412875	0.326877
Sterol with formula C19H30O5S (isomer 2)	Lipid	72054.7	-138438	282547	0.501964	0.801351		-27603.9	-507044	451836	0.910052	0.957815		110311	-91065.1	311688	0.282733	0.673744		148922	-55561.3	353405	0.153334	0.504186
Sterol with formula C19H30O5S (isomer 3)	Lipid	513608	-303391	1.33061e+06	0.217635	0.584877		-192609	-2.13397e+06	1.74875e+06	0.84564	0.944558		261787	-508151	1.03172e+06	0.504834	0.825073		494166	-290421	1.27875e+06	0.216816	0.562009
Sterol with formula C19H30O5S (isomer 4)	Lipid	20067.3	-73734	113869	0.674692	0.873145		19589.8	-329804	368984	0.912393	0.957815		-4822.92	-181333	171688	0.957237	0.986749		11453.3	-169220	192127	0.901004	0.969933
Fatty amide with formula C12H25NO	Lipid	-19655.3	-59970.1	20659.4	0.339288	0.696247		-63880.1	-139332	11572	0.0970418	0.189279		-22667.4	-61358.4	16023.6	0.250862	0.673744		-27969.7	-67587.1	11647.6	0.166441	0.504186
Fatty amide with formula C13H25NO2	Lipid	718212	-6.91835e+06	8.35477e+06	0.853569	0.923433		1.74287e+06	-1.29366e+07	1.64223e+07	0.815749	0.939781		-1.02088e+06	-8.28764e+06	6.24588e+06	0.78281	0.923435		-165437	-7.58725e+06	7.25637e+06	0.965115	0.993873
Fatty amide with formula C14H27NO	Lipid	-103799	-237080	29481.8	0.126906	0.513312		-159421	-417111	98268.9	0.225306	0.352263		-101890	-230491	26710.7	0.120453	0.549756		-99318.9	-231075	32437.3	0.139559	0.504186
Fatty amide with formula C15H29NO2 (isomer 1)	Lipid	18711.2	-55686.4	93108.8	0.621635	0.856379		7839.49	-135689	151368	0.914632	0.957815		641.735	-70110	71393.5	0.9858	0.986749		7403.84	-64803.8	79611.5	0.840561	0.935492
Fatty amide with formula C15H29NO2 (isomer 2)	Lipid	23595.5	-56946.7	104138	0.565389	0.82425		8554.24	-146545	163653	0.913801	0.957815		4421.32	-72327.8	81170.5	0.910002	0.982266		10150.2	-68188.7	88489.1	0.799333	0.93201
Fatty amide with formula C15H31NO	Lipid	-70077.5	-199845	59689.9	0.28986	0.662477		-133155	-396931	130621	0.322469	0.463696		-80906.8	-206067	44252.9	0.205164	0.644519		-85261.9	-213463	42939.6	0.192405	0.526442
Fatty amide with formula C17H33NO	Lipid	-137730	-331571	56111.9	0.163446	0.545743		-222841	-598970	153287	0.245559	0.375001		-149920	-335944	36103.3	0.114204	0.549756		-157236	-347777	33305.5	0.105798	0.504186
Fatty amide with formula C18H33NO (isomer 1)	Lipid	8611.88	-27048	44271.7	0.635449	0.863334		-2886.34	-91323.7	85551.1	0.948996	0.973411		-578.99	-35167.7	34009.7	0.973791	0.986749		-6872.03	-42304.9	28560.9	0.703497	0.908534
Fatty amide with formula C18H33NO (isomer 2)	Lipid	-3460.02	-106956	100036	0.947756	0.96092		156875	-134444	448195	0.291224	0.426288		-38330.1	-137695	61034.7	0.449614	0.782509		-57630	-159369	44109	0.266904	0.597501
Fatty amide with formula C20H41NO	Lipid	67477.3	-104497	239451	0.441446	0.768606		-154056	-473495	165383	0.343824	0.487291		66821.3	-96347	229990	0.421717	0.777651		83916.8	-81747.5	249581	0.320422	0.654119
Fatty amide with formula C24H47NO	Lipid	109748	-289262	508757	0.589354	0.82425		-88072.2	-896738	720594	0.830745	0.940556		43110.7	-342484	428706	0.826359	0.941951		74538.3	-317863	466940	0.709396	0.908534
Fatty amide with formula C36H74N4O2	Lipid	10895.6	-5287.6	27078.7	0.186698	0.584877		-18985.1	-48753.2	10783	0.210888	0.33236		14388.6	-982.289	29759.5	0.0665111	0.480254		12705.6	-3006.81	28417.9	0.112863	0.504186
Flavanoid with formula C17H18O5	Xenobiotic	-23096.9	-50150.1	3956.34	0.0941765	0.490118		-44703.8	-103673	14265.4	0.137117	0.245565		-2893.85	-29095.3	23307.6	0.828486	0.941951		-8476.28	-35016.6	18064	0.531078	0.813092
Glutaminyl-glutamine (Gln-Gln)	Peptide	97.3757	-229.528	424.28	0.558774	0.82425		-286.54	-873.424	300.344	0.337953	0.48244		185.238	-122.588	493.064	0.237781	0.669184		68.4368	-245.799	382.673	0.669061	0.893072
Glucose	Carbohydrate	4335.56	-6799.79	15470.9	0.444777	0.768606		7244.21	-23433.3	37921.7	0.643071	0.786863		5612.63	-4942.76	16168	0.296822	0.687928		6317.53	-4472.63	17107.7	0.25071	0.581058
Glycerophosphocholine	Lipid	201.694	-1477.94	1881.32	0.813664	0.909383		-6224.92	-9929.03	-2520.82	0.00101741	0.00385443		437.571	-1204.88	2080.02	0.601091	0.861535		141.882	-1529.02	1812.79	0.867643	0.949587
Glycine Betaine	Xenobiotic	-602.494	-1310.08	105.096	0.0950058	0.490118		891.145	-769.841	2552.13	0.292589	0.426288		-485.499	-1192.41	221.415	0.177962	0.594211		-360.015	-1073.37	353.341	0.322079	0.654119
Guanidineacetic acid	Amino acids and derivatives	151.481	-302.897	605.86	0.512932	0.802932		-1139.81	-2152.49	-127.131	0.0274347	0.0635839		78.2903	-359.372	515.953	0.725539	0.891412		135.665	-306.722	578.051	0.547304	0.814682
Guanosine (2-amino-inosine)	Nucleotide	13396.5	-9255.88	36048.9	0.246131	0.619528		16054.7	-31909.7	64019	0.511324	0.676046		15637.3	-6271.42	37545.9	0.161663	0.594211		11863.8	-10368.8	34096.4	0.295358	0.625651
Hericerin	Xenobiotic	2483.16	-6332.06	11298.4	0.580319	0.82425		-16157.3	-33110.4	795.824	0.0617319	0.130765		6628.19	-1784.92	15041.3	0.122345	0.549756		5093.08	-3513.16	13699.3	0.245653	0.581058
Hexadecanedioic acid	Lipid	-5317.41	-23697.1	13062.3	0.570153	0.82425		-20569.8	-49351.7	8212.14	0.160932	0.278103		-4429.48	-21539.3	12680.3	0.611383	0.861535		-5231.18	-22738.2	12275.8	0.557618	0.814682
Hexanoylcarnitine	Lipid	-200.527	-1260.02	858.967	0.710256	0.882765		-960.74	-3271.49	1350.01	0.414524	0.579158		285.86	-744.176	1315.9	0.586003	0.861535		101.05	-947.741	1149.84	0.850016	0.935492
Hippuric acid	Amino acids and derivatives	-109243	-593044	374559	0.657728	0.86895		-144899	-1.2404e+06	950603	0.795177	0.93244		-258519	-735052	218015	0.287282	0.673744		-173365	-660126	313397	0.484752	0.782755
Hydroxy-DHEA 3-sulfate	Lipid	120200	-21261.4	261661	0.0957684	0.490118		445466	126421	764511	0.00625964	0.0193513		144655	9964	279345	0.0353137	0.4348		148370	11799.2	284942	0.0332481	0.311899
Hydroxy-dodecanedioic acid	Lipid	2788.25	-9527.91	15104.4	0.656597	0.86895		-43170.6	-109348	23007	0.200667	0.328465		3844.38	-7634.98	15323.7	0.510821	0.825073		5767.17	-5965.08	17499.4	0.334638	0.672692
Hydroxyferulic acid	Xenobiotic	7215.97	1353.73	13078.2	0.015921	0.490118		6173.85	-5371.25	17719	0.29429	0.426288		8670.7	3163.88	14177.5	0.00207084	0.203978		9384.43	3747.83	15021	0.00113244	0.0998236
Hydroxyisoleucine	Amino acids and derivatives	-442.31	-1129.24	244.618	0.206548	0.584877		308.233	-1241.92	1858.38	0.696396	0.841657		-390.685	-1054.48	273.108	0.248257	0.673744		-657.698	-1330.39	14.9966	0.0553162	0.389189
Hydroxy-oxo-hexadecanoic acid	Lipid	-485.579	-6850.62	5879.46	0.880945	0.928055		-3612.31	-15894	8669.35	0.563761	0.716523		-1732.15	-7804.96	4340.66	0.575592	0.861535		-1318.62	-7535.05	4897.81	0.677158	0.893072
Hydroxypropanoic acid	Amino acids and derivatives	-1191.74	-5520.2	3136.72	0.588941	0.82425		-1056.9	-12433.2	10319.4	0.855319	0.946617		-1333.41	-5471.88	2805.06	0.527212	0.825073		-687.18	-4927.4	3553.05	0.750442	0.921751
Hyodeoxycholic acid	Lipid	-35244.7	-91587.7	21098.3	0.21993	0.584877		175231	58331.1	292130	0.0033565	0.0112073		-25850.8	-79089.1	27387.4	0.340938	0.737548		-8393.55	-62427.9	45640.8	0.760612	0.921751
Hypoxanthine	Nucleotide	-2572.03	-8548.48	3404.42	0.398361	0.74035		-602.52	-12962.7	11757.6	0.923781	0.957815		-1863.77	-7635.71	3908.18	0.526298	0.825073		-3067.11	-8943.31	2809.08	0.305818	0.634169
Indolelactic acid	Amino acids and derivatives	2073.66	16.8697	4130.45	0.0481558	0.490118		3598.69	-783.285	7980.66	0.107333	0.205288		2700.57	731.766	4669.37	0.00724786	0.343682		3221.66	1234.7	5208.62	0.00152016	0.0998236
Indolepropionic acid	Amino acids and derivatives	10312.7	-445868	466494	0.964631	0.969553		-240777	-1.20431e+06	722756	0.623955	0.775788		92484.7	-356834	541804	0.686477	0.878155		-52822.4	-505899	400254	0.81917	0.933231
Inosine	Nucleotide	1531.93	-1318.07	4381.93	0.291588	0.662477		705.879	-5492.99	6904.75	0.82317	0.940556		1202.97	-1556.87	3962.82	0.392408	0.769707		833.373	-1960.36	3627.1	0.558284	0.814682
L-Asparagine	Amino acids and derivatives	-187.499	-1011.71	636.712	0.655235	0.86895		-1480.8	-3235.73	274.139	0.0980416	0.189355		6.73399	-789.051	802.519	0.986749	0.986749		127.799	-680.088	935.686	0.756214	0.921751
L-Glutamic acid	Amino acids and derivatives	-3365.11	-9015.6	2285.38	0.242659	0.619528		-20692.5	-32432.1	-8952.85	0.000571729	0.00229858		-2624.59	-7997.51	2748.32	0.337858	0.737548		-2217.15	-7670.09	3235.78	0.424974	0.747557
L-Glutamine	Amino acids and derivatives	4850.54	-8499.19	18200.3	0.475994	0.781423		-7496.88	-35495.8	20502	0.599227	0.754695		6530.21	-6527.56	19588	0.326648	0.729871		7872.12	-5402.69	21146.9	0.244858	0.581058
L-Histidine	Amino acids and derivatives	-3883.08	-9823.12	2056.96	0.19972	0.584877		-2729.66	-15292.3	9832.96	0.669824	0.814539		-2398.28	-8122.3	3325.74	0.41101	0.777651		-1748.62	-7540.24	4043.01	0.553519	0.814682
Linoleamide	Lipid	-1.15457e+06	-2.18119e+06	-127939	0.0275586	0.490118		-473407	-2.45509e+06	1.50827e+06	0.63919	0.786863		-1.1493e+06	-2.14443e+06	-154162	0.0236518	0.4348		-1.05028e+06	-2.06847e+06	-32097.3	0.0432163	0.327447
L-Leucine	Amino acids and derivatives	43852.3	-343344	431048	0.824136	0.912106		1.01958e+06	213423	1.82573e+06	0.0132575	0.0339185		189167	-181085	559419	0.31627	0.72448		303302	-74238.4	680842	0.115232	0.504186
Methionine	Amino acids and derivatives	476.234	-387.675	1340.14	0.279385	0.662477		-549.152	-2319.64	1221.33	0.542738	0.698819		73.907	-822.176	969.99	0.871383	0.969845		161.956	-755.145	1079.06	0.728871	0.921751
L-Norleucine	Amino acids and derivatives	-1358.15	-8147.99	5431.69	0.694583	0.877134		11196.8	-2991.63	25385.2	0.121729	0.224118		1581.62	-4927.63	8090.87	0.633447	0.861535		3966.41	-2672.42	10605.2	0.241173	0.581058
Lysophosphatidylcholine 14:0/0:0	Lipid	3195.22	-3266.31	9656.75	0.331882	0.68897		13506.9	124.946	26888.8	0.0479052	0.103707		2012.78	-4190.91	8216.48	0.524307	0.825073		953.44	-5371.6	7278.48	0.767346	0.921751
Lysophosphatidylcholine 16:1/0:0	Lipid	6916.85	-2492.48	16326.2	0.149363	0.538713		25353	6539.88	44166	0.00833304	0.0237914		4354.38	-4752.86	13461.6	0.348183	0.737548		1335.51	-7947.38	10618.4	0.77767	0.922897
Lysophosphatidylethanolamine P-18:0	Lipid	-9495.94	-32054.9	13063	0.408971	0.745248		-162392	-208070	-116714	6.85257e-12	2.24993e-10		-522.403	-22481.8	21437	0.962777	0.986749		-12245.9	-34543.5	10051.7	0.281465	0.609326
Lysophosphatidyethanolamine 16:0/0:0	Lipid	54.9165	-391.28	501.113	0.809096	0.909383		-1463.92	-2391.01	-536.826	0.0020117	0.00695272		4.38215	-434.948	443.712	0.984381	0.986749		19.6262	-427.765	467.018	0.931389	0.98506
Lysophosphatidylethanolamine 18:2/0:0	Lipid	2318.58	217.265	4419.9	0.0306247	0.490118		-11301.3	-16994.6	-5607.89	0.00010654	0.000511911		1903.76	-115.415	3922.93	0.0645717	0.480254		1745.34	-298.735	3789.41	0.0941026	0.504186
Lysophosphatidylcholine 20:1	Lipid	-28084	-53488.4	-2679.63	0.0302978	0.490118		-199313	-252223	-146402	3.96094e-13	1.56061e-11		-32600.2	-57175.8	-8024.65	0.00937727	0.343682		-37425.2	-62388.7	-12461.6	0.00333566	0.131425
Lysophosphatidylcholine O-17:1	Lipid	-13106.6	-27702.3	1489.09	0.0783476	0.490118		-68048.7	-98574.9	-37522.6	1.39306e-05	8.576e-05		-10821.1	-25051.9	3409.65	0.135961	0.549756		-15391.6	-29844.4	-938.726	0.0368876	0.317812
Lysophosphatidylcholine 0:0/18:0	Lipid	-59792.5	-554380	434795	0.81252	0.909383		-2.41537e+06	-3.46215e+06	-1.36859e+06	6.92951e-06	5.46045e-05		-176917	-656296	302461	0.469118	0.796693		-343045	-829373	143283	0.166636	0.504186
Lysophosphatidylcholine 0:0/18:1	Lipid	208032	-173151	589215	0.284476	0.662477		-2.68592e+06	-3.47935e+06	-1.89248e+06	5.90487e-11	1.45407e-09		277390	-90640.8	645422	0.139467	0.549756		141382	-232213	514977	0.457976	0.773909
Lysophosphatidylcholine 0:0/18:2	Lipid	-97100.7	-565010	370808	0.683903	0.873145		-2.96113e+06	-3.89986e+06	-2.02241e+06	1.00113e-09	1.79293e-08		-93154.1	-538667	352359	0.681663	0.877696		-214828	-667451	237795	0.351912	0.682169
Lysophosphatidylcholine 16:0/0:0	Lipid	-47455.1	-261360	166450	0.663279	0.86895		-232899	-631269	165471	0.251376	0.380932		-85287.3	-291466	120891	0.417005	0.777651		-110766	-321520	99989.1	0.302541	0.634049
Lysophosphatidylcholine 17:0	Lipid	-55912.9	-124395	12569.1	0.109414	0.490118		-312665	-458338	-166991	2.83692e-05	0.000155243		-38317.2	-105161	28526	0.260882	0.673744		-60805.6	-128734	7122.86	0.0792978	0.504186
Lysophosphatidylcholine 18:0/0:0	Lipid	-611032	-1.14692e+06	-75139.8	0.0254714	0.490118		-4.28308e+06	-5.35368e+06	-3.21248e+06	1.509e-14	8.28292e-13		-587696	-1.10455e+06	-70840.4	0.0258762	0.4348		-746264	-1.26913e+06	-223395	0.00518651	0.17029
Lysophosphatidylcholine 18:1/0:0	Lipid	1287.28	-34827	37401.5	0.944249	0.96092		-238361	-312917	-163804	6.05208e-10	1.19226e-08		587.917	-34338.3	35514.1	0.973657	0.986749		-12490.7	-47952.6	22971.2	0.489662	0.784255
Lysophosphatidylcholine 18:2/0:0	Lipid	-191177	-577499	195144	0.331716	0.68897		-2.54246e+06	-3.3312e+06	-1.75372e+06	4.40645e-10	9.64523e-09		-146893	-516903	223117	0.43615	0.782509		-262882	-638388	112623	0.169842	0.504186
Lysophosphatidylcholine 20:2	Lipid	-3852.72	-33465.4	25760	0.798552	0.909383		-142518	-204624	-80411.5	7.74333e-06	5.62679e-05		-7496.48	-36123.4	21130.5	0.607487	0.861535		-18918.5	-47939.5	10102.4	0.201161	0.540347
Lysophosphatidylcholine 22:5	Lipid	-23558	-104938	57822.4	0.570246	0.82425		-411479	-597163	-225794	1.52306e-05	9.09221e-05		-2962.34	-82036.3	76111.6	0.941433	0.986749		2107.74	-77526.5	81741.9	0.958607	0.993873
Lysophosphatidylcholine 22:6	Lipid	-749.741	-1463.24	-36.241	0.0394761	0.490118		-2087.76	-3519.43	-656.092	0.00431995	0.0141838		-670.897	-1358.69	16.8928	0.0558819	0.462126		-560.833	-1262.98	141.318	0.117283	0.504186
Lysophosphatidylcholine O-16:0/0:0	Lipid	-50428.1	-158428	57572	0.359714	0.711614		-402766	-635410	-170122	0.000715024	0.00281719		-18268.3	-123345	86808.4	0.733039	0.891412		-66268.6	-173060	40523.1	0.223633	0.572151
Lysophosphatidylcholine O-18:0	Lipid	-959.907	-26556	24636.2	0.941348	0.96092		-167801	-217025	-118577	4.55653e-11	1.28234e-09		5829.35	-18783	30441.7	0.642215	0.861535		-3090.31	-28091.6	21911	0.808427	0.93201
Lysophosphatidylcholine O-18:1	Lipid	-44620.5	-131169	41928.5	0.311894	0.682701		-467875	-651174	-284575	6.85299e-07	7.10547e-06		-38985.9	-122737	44764.8	0.361203	0.755687		-64550.1	-149711	20610.5	0.137226	0.504186
Lysophosphatidylcholine P-16:0	Lipid	-80190.4	-214817	54436.7	0.242723	0.619528		-588690	-879076	-298304	7.57943e-05	0.000392934		-33338.5	-166363	99686.3	0.622972	0.861535		-74986.9	-210104	60130.7	0.276425	0.605063
Lysophosphatidylcholine P-18:0	Lipid	-18820.4	-54984.3	17343.5	0.307318	0.680242		-170107	-245857	-94357.6	1.20382e-05	7.65005e-05		-19528	-54515.8	15459.7	0.273632	0.673744		-30604.8	-66203.2	4993.61	0.0918989	0.504186
Lysophosphatidylethanolamine 0:0/16:0	Lipid	8131.57	-13060.9	29324	0.451661	0.772746		-105864	-150181	-61547.1	3.25961e-06	2.91884e-05		3617.88	-16893	24128.8	0.729353	0.891412		282.51	-20508.4	21073.4	0.978738	0.993873
Lysophosphatidylethanolamine 16:0/0:0	Lipid	47542.1	-66214.6	161299	0.412345	0.745248		-594428	-831369	-357488	1.04076e-06	1.02515e-05		25388.4	-84707.3	135484	0.651041	0.861535		10870.5	-100701	122442	0.848453	0.935492
Lysophosphatidylethanolamine 18:0/0:0	Lipid	8380.07	-87574.4	104335	0.863973	0.923433		-636141	-839156	-433126	1.24492e-09	2.04375e-08		-5610.1	-98401.9	87181.8	0.905602	0.982266		-16384.6	-110293	77523.8	0.732212	0.921751
Lysophosphatidylethanolamine 18:1/0:0	Lipid	636.282	-116.564	1389.13	0.0974764	0.490118		-1934.75	-3448.62	-420.886	0.0123294	0.0323851		565.625	-153.413	1284.66	0.122927	0.549756		351.078	-381.494	1083.65	0.347073	0.682169
Methoxybenzenepropanoic acid (Methoxyhydrocinnamic acid)	Amino acids and derivatives	2079.37	-370.954	4529.69	0.0961066	0.490118		-863.527	-5678.35	3951.3	0.724829	0.865402		1319.44	-1015.27	3654.14	0.2675	0.673744		1382.68	-1008.02	3773.38	0.256493	0.587548
Methyl-proline (isomer 1)	Amino acids and derivatives	6970.5	-1323.43	15264.4	0.0993485	0.490118		-1671.19	-18743.4	15401	0.847646	0.944558		3743	-4517.81	12003.8	0.373916	0.759396		1775.36	-6673.16	10223.9	0.680004	0.893072
Methyl-proline (isomer 2)	Amino acids and derivatives	-34.4753	-356.146	287.196	0.833379	0.914196		-763.199	-1495.95	-30.4511	0.0412306	0.0912633		-61.9145	-387.837	264.008	0.709285	0.891412		-140.882	-470.941	189.177	0.402299	0.733126
Myristamide	Lipid	-355569	-900123	188986	0.200628	0.584877		-713748	-1.80958e+06	382080	0.201748	0.328465		-393883	-918040	130275	0.140796	0.549756		-413067	-949959	123825	0.131572	0.504186
N-(3-acetamidopropyl)pyrrolidin-2-one	Amino acids and derivatives	-14058.1	-77943.8	49827.6	0.666048	0.86895		120241	-29007.2	269490	0.114193	0.214247		-25203.5	-87334	36927.1	0.426348	0.77769		-46077.5	-108567	16412	0.148307	0.504186
N-acetyl-lysine	Amino acids and derivatives	39.028	-65.0857	143.142	0.46194	0.777797		3.85187	-220.381	228.085	0.973108	0.973411		32.5018	-68.4956	133.499	0.527712	0.825073		75.5885	-26.4384	177.615	0.146229	0.504186
Naproxen	Xenobiotic	-96587.9	-288149	94973.1	0.322604	0.68897		-165486	-576352	245379	0.429363	0.5915		-181802	-360460	-3142.92	0.0461121	0.462126		-105121	-288107	77864.7	0.259857	0.588412
Nicotinamide with formula C7H8N2O2	Cofactors and Vitamins	-2263.14	-5885.57	1359.28	0.22032	0.584877		14261.2	6787.38	21734.9	0.000194865	0.000872463		-802.273	-4263.77	2659.23	0.649193	0.861535		146.692	-3386.69	3680.08	0.935057	0.98506
N-undecanoylglycine	Lipid	10328.7	-4791.78	25449.2	0.180278	0.584877		-5059.09	-33000.2	22882	0.722228	0.865402		8075.57	-6652.37	22803.5	0.281948	0.673744		10451.2	-4630.19	25532.5	0.174034	0.504186
Octanoyl-L-carnitine	Lipid	-1959.23	-4376.39	457.926	0.111956	0.490118		3417.8	-1823.32	8658.91	0.200869	0.328465		-1043.2	-3386.09	1299.69	0.382308	0.768518		-1084.29	-3460.31	1291.72	0.370578	0.698852
O-glycosyl compound with formula C15H23NO9	Xenobiotic	518.131	-696.954	1733.22	0.402718	0.741453		2034.74	-142.9	4212.38	0.0670038	0.137497		668.194	-454.8	1791.19	0.24312	0.673744		622.752	-527.802	1773.3	0.288293	0.617323
Oleamide	Lipid	-7.09759e+06	-1.60296e+07	1.83442e+06	0.119198	0.499616		-5.41119e+06	-2.3004e+07	1.21817e+07	0.546612	0.699238		-7.25213e+06	-1.58936e+07	1.38932e+06	0.0998858	0.549756		-7.24787e+06	-1.60955e+07	1.59977e+06	0.108241	0.504186
Organic acid with formula C16H28O4	Organic Acid	19131.2	-97400.1	135663	0.747626	0.896091		16813.9	-155882	189510	0.848664	0.944558		20032	-87665.8	127730	0.715442	0.891412		30533.5	-79776.4	140843	0.587465	0.823872
Oxo-tetradecenoic acid	Lipid	-3504.38	-9552.08	2543.32	0.255606	0.62166		10983.5	-2552.26	24519.2	0.111595	0.211387		1281.14	-4592.83	7155.12	0.668628	0.877696		-1893.49	-7845.3	4058.33	0.532431	0.813092
Palmitic amide	Lipid	-427410	-915700	60879.9	0.0861546	0.490118		-332803	-1.34567e+06	680068	0.519093	0.681742		-406011	-880656	68633.9	0.0935389	0.549756		-365122	-850345	120100	0.140089	0.504186
Palmitoleamide	Lipid	-647034	-1.52556e+06	231492	0.148876	0.538713		-899961	-2.58145e+06	781528	0.294176	0.426288		-670366	-1.51524e+06	174508	0.119914	0.549756		-654521	-1.52012e+06	211078	0.138334	0.504186
Phosphatidylcholine 16:0/18:2	Lipid	-62267.3	-1.37522e+06	1.25069e+06	0.925847	0.959957		282136	-2.2671e+06	2.83138e+06	0.828272	0.940556		275413	-1.01348e+06	1.56431e+06	0.675003	0.877696		66931.9	-1.25002e+06	1.38388e+06	0.920564	0.980276
Phosphatidylcholine 38:3	Lipid	-2.76541e+06	-5.92599e+06	395172	0.086255	0.490118		3.70943e+06	-2.34093e+06	9.75979e+06	0.229052	0.355301		-2.38037e+06	-5.44588e+06	685141	0.127844	0.549756		-2.73054e+06	-5.86005e+06	398956	0.0871602	0.504186
Phosphatidylcholine 40:6	Lipid	-286071	-496682	-75460.7	0.00781807	0.490118		402677	-23073.9	828429	0.0637359	0.133574		-299618	-504068	-95168.1	0.00411522	0.270233		-317222	-524967	-109477	0.00279483	0.131425
Phosphatidylcholine 40:7	Lipid	-464589	-1.17168e+06	242502	0.197522	0.584877		1.31297e+06	-82581	2.70852e+06	0.0651396	0.135079		-480197	-1.16514e+06	204743	0.169199	0.594211		-279571	-977911	418770	0.432314	0.75368
Phosphatidylcholine O-16:0	Lipid	11312.2	-13463.6	36088	0.370331	0.713786		1216.25	-43617.5	46050	0.957533	0.973411		15970	-7034.17	38974.1	0.173331	0.594211		8779.54	-14773.5	32332.6	0.464551	0.773909
Phosphatidylcholine 16:0/20:4	Lipid	-128636	-657192	399919	0.632972	0.863334		-2.39045e+06	-3.4491e+06	-1.33179e+06	1.08275e-05	7.11005e-05		-382731	-894252	128790	0.142323	0.549756		-591613	-1.11192e+06	-71306.3	0.0258867	0.278602
Phosphatidylcholine 18:2/18:2	Lipid	297418	-975331	1.57017e+06	0.646595	0.86895		-3.23741e+06	-5.59908e+06	-875738	0.00728668	0.0220843		173804	-1.02778e+06	1.37539e+06	0.776571	0.921593		18583.3	-1.21013e+06	1.2473e+06	0.976329	0.993873
Phosphatidylcholine 32:1	Lipid	205001	-22501.8	432503	0.077317	0.490118		560604	100230	1.02098e+06	0.0170744	0.040526		191900	-27546	411347	0.0864705	0.549756		169954	-53158.5	393067	0.135304	0.504186
Phosphatidylcholine 36:3	Lipid	-2.2523e+06	-4.78145e+06	276847	0.0808339	0.490118		-3.53899e+06	-8.83003e+06	1.75205e+06	0.189525	0.321764		-2.39008e+06	-4.81101e+06	30854.4	0.0529853	0.462126		-2.78652e+06	-5.25327e+06	-319770	0.0268702	0.278602
Phosphatidylcholine 36:4	Lipid	-1.83438e+06	-3.98203e+06	313279	0.0940322	0.490118		-1.04571e+07	-1.49154e+07	-5.99886e+06	4.89086e-06	4.18913e-05		-2.00051e+06	-4.05483e+06	53815.7	0.0562996	0.462126		-2.65601e+06	-4.73808e+06	-573937	0.0124559	0.204484
Phosphatidylcholine 38:4	Lipid	-79869.6	-304897	145158	0.486197	0.791577		142112	-301052	585276	0.529122	0.68577		-54942.1	-270623	160739	0.617209	0.861535		21484.6	-198533	241502	0.848065	0.935492
Phosphatidylcholine O-34:3/Phosphatidylcholine P-34:2	Lipid	-559186	-951988	-166385	0.00531142	0.490118		-1.36918e+06	-2.22954e+06	-508823	0.00184975	0.00668825		-384490	-768058	-922.864	0.0494522	0.462126		-530236	-918005	-142466	0.00739803	0.182176
p-Cresol sulfate	Lipid	902701	-4.92024e+06	6.72564e+06	0.76101	0.897719		-1.76803e+07	-2.99846e+07	-5.37605e+06	0.00491329	0.0158675		-418813	-5.97601e+06	5.13838e+06	0.882464	0.97666		-1.90741e+06	-7.55287e+06	3.73806e+06	0.507533	0.787275
Phosphatidylethanolamine P-16:0/20:4	Lipid	-91229.7	-168566	-13893.3	0.0208424	0.490118		263680	110528	416833	0.000766568	0.00296106		-74180.6	-151865	3504.36	0.0612386	0.480254		-96364.4	-175730	-16999.1	0.0173891	0.228377
Peptide with C7H13NO2S	Peptide	447.115	-995.578	1889.81	0.542984	0.82425		118.289	-2912.59	3149.16	0.938943	0.968438		530.385	-856.095	1916.87	0.452823	0.782509		644.571	-773.676	2062.82	0.372498	0.698852
Phenylacetylglutamine	Amino acids and derivatives	-21804.8	-276097	232487	0.866407	0.923433		-704909	-1.23249e+06	-177326	0.00889431	0.0246786		-35682.5	-277811	206446	0.772513	0.921593		-67261.9	-313150	178626	0.591591	0.823872
Phenylalanine	Amino acids and derivatives	-35.3696	-121.704	50.9648	0.421416	0.751261		408.576	182.162	634.989	0.000422457	0.00173383		10.4128	-73.7455	94.5711	0.808132	0.941951		31.421	-54.1927	117.035	0.471417	0.773909
Phenylsulfate with formula C7H6O6S	Xenobiotic	-3800.05	-24944.6	17344.5	0.724447	0.891976		-3191.98	-47351.6	40967.6	0.887202	0.957815		-5227.95	-25478.2	15022.3	0.612608	0.861535		2389.27	-18150.5	22929.1	0.819538	0.933231
phenylalanyl-phenylalanine (Phe-Phe)	Peptide	605805	-118764	1.33038e+06	0.101156	0.490118		2.53625e+06	941560	4.13093e+06	0.00186759	0.00668825		442564	-258292	1.14342e+06	0.215542	0.644519		430559	-284069	1.14519e+06	0.237354	0.581058
Phosphoric acid	Organic Acid	-426.158	-6381.49	5529.18	0.88828	0.930804		724.515	-10331	11780.1	0.89771	0.957815		70.625	-5549.17	5690.42	0.980319	0.986749		1774.03	-3972.35	7520.41	0.544586	0.814682
Phosphatidylinositol 25:0	Lipid	-3656.31	-13658	6345.42	0.473101	0.781423		-26453.7	-46559.9	-6347.51	0.00999915	0.0266194		-2385.04	-12100.2	7330.12	0.629944	0.861535		207.882	-9693.87	10109.6	0.967132	0.993873
Pipecolic acid	Xenobiotic	45.2316	-287.748	378.211	0.78975	0.909383		584.724	-183.94	1353.39	0.135747	0.245341		-67.3176	-385.775	251.14	0.678245	0.877696		-132.301	-456.27	191.669	0.422953	0.747557
Pipericine	Lipid	222593	-244388	689573	0.349722	0.710261		17621.2	-917987	953230	0.970515	0.973411		112937	-335521	561394	0.621272	0.861535		156777	-298143	611697	0.499053	0.787275
Pregnan-diol-sulfate	Lipid	32811.2	-9996.8	75619.3	0.132888	0.513312		42697	-73071.9	158466	0.469263	0.637551		13190.4	-26792	53172.7	0.517571	0.825073		22995.3	-17897.2	63887.8	0.270128	0.597923
Pregnanolone/Allopregnanolone sulfate	Lipid	825.688	-98.0694	1749.45	0.079689	0.490118		4689.66	2449.13	6930.19	4.33431e-05	0.000230773		899.285	21.2964	1777.27	0.0447122	0.462126		1041.94	166.441	1917.45	0.0197541	0.243223
Proline betaine	Xenobiotic	129084	-50784.3	308951	0.159307	0.54452		-252955	-634841	128931	0.193878	0.323677		32152.9	-148817	213123	0.727402	0.891412		-31063.6	-215345	153217	0.740877	0.921751
Propanoylcarnitine	Lipid	4179.89	-20512.4	28872.2	0.739871	0.89474		126867	76033.2	177702	1.16003e-06	1.08822e-05		10097.6	-13316.5	33511.8	0.397706	0.769707		8086.14	-15553.6	31725.9	0.502372	0.787275
Propionylcarnitine	Lipid	272.656	-2929.05	3474.36	0.867241	0.923433		17869.1	11220.9	24517.3	1.70717e-07	1.8684e-06		1464.37	-1583	4511.74	0.345764	0.737548		943.038	-2128.72	4014.8	0.546845	0.814682
Pyrocatechol sulfate	Xenobiotic	7946.77	-39102.6	54996.2	0.740318	0.89474		-6745.35	-99004.7	85513.9	0.885893	0.957815		-11303.3	-56132	33525.3	0.620782	0.861535		-4706.93	-50542.7	41128.9	0.840315	0.935492
Retinol	Cofactors and Vitamins	206804	-52183.1	465790	0.11748	0.499616		1.21584e+06	613665	1.81801e+06	8.04327e-05	0.000406288		267428	18923.8	515932	0.0349436	0.4348		260804	10081	511527	0.0414818	0.326877
Sarcosine	Amino acids and derivatives	3979.33	1389.08	6569.59	0.00265774	0.490118		7229.79	1740.74	12718.8	0.0099101	0.0266194		3240.48	733.706	5747.24	0.0113664	0.343682		3364.75	811.042	5918.46	0.00988546	0.203611
Serinyl-Alanine (Ser-Ala)	Peptide	295.45	-88.9859	679.885	0.131758	0.513312		2431.64	1623.7	3239.57	5.3756e-09	7.56424e-08		242.566	-135.227	620.359	0.207878	0.644519		329.18	-53.5877	711.948	0.0917642	0.504186
Serotonin	Amino acids and derivatives	-749.429	-2128.66	629.806	0.286303	0.662477		-4080.76	-7315.91	-845.616	0.0134798	0.0340451		-1424.19	-2747.65	-100.72	0.0349786	0.4348		-1624.04	-2944.02	-304.064	0.0159781	0.228377
Ceramide phosphocholine (sphingomyelin) 32:2	Lipid	-13952.8	-88223.3	60317.8	0.712486	0.882765		906564	764477	1.04865e+06	7.19413e-33	1.41724e-30		23279.4	-48102.2	94661	0.522394	0.825073		31649.5	-40738.5	104037	0.391206	0.720258
Ceramide phosphocholine (sphingomyelin) 32:2;O2	Lipid	96.3527	-579.304	772.01	0.779536	0.904112		6857.88	5559.35	8156.4	1.98413e-23	1.95437e-21		295.403	-352.912	943.717	0.371289	0.759396		497.07	-163.198	1157.34	0.139833	0.504186
Ceramide phosphocholine (sphingomyelin) 34:1;O2	Lipid	-651.809	-2063.24	759.622	0.364837	0.711614		-1863.64	-4942.54	1215.27	0.23508	0.361803		-21.082	-1391.25	1349.08	0.975909	0.986749		223.749	-1166.68	1614.18	0.752142	0.921751
Ceramide phosphocholine (sphingomyelin) 42:3;O2	Lipid	-1528.32	-3975.65	919.017	0.220502	0.584877		9010.94	4399.7	13622.2	0.000136745	0.000626484		-1547.21	-3933.79	839.363	0.203463	0.644519		-1101.55	-3543.31	1340.22	0.376032	0.698852
Ceramide phosphocholine (sphingomyelin) 36:2;O2	Lipid	477.13	-2468.53	3422.79	0.750533	0.896091		13758	7753.62	19762.5	8.00476e-06	5.62679e-05		261.946	-2590.09	3113.98	0.856949	0.964212		50.6291	-2850.33	2951.59	0.972675	0.993873
N-(dodecanoyl)-sphing-4-enine-1-phosphocholine (SM(d18:1/12:0))	Lipid	-364.054	-704.326	-23.7832	0.0360383	0.490118		1504.18	812.117	2196.23	2.26465e-05	0.000127467		-299.987	-625.362	25.3872	0.0706973	0.480254		-122.7	-454.831	209.431	0.468494	0.773909
N-octadecenoyl-sphing-4-enine-1-phosphocholine (SM(d18:1/18:1))	Lipid	-137692	-542314	266931	0.504403	0.801351		1.93528e+06	1.0943e+06	2.77625e+06	7.35489e-06	5.57275e-05		19397.4	-378263	417058	0.923768	0.986749		76483.3	-327273	480240	0.710225	0.908534
Sterol with formula C29H46O2	Lipid	12241.5	1122.4	23360.6	0.0309957	0.490118		12839.8	-10420.2	36099.7	0.278808	0.419276		17367.9	6705.69	28030	0.00144521	0.203978		18548.9	7728.9	29368.9	0.000804557	0.0998236
Taurine	Amino acids and derivatives	306.504	-692.239	1305.25	0.546952	0.82425		-2383.45	-4486.61	-280.3	0.0264008	0.0619161		379.133	-588.416	1346.68	0.441943	0.782509		210.965	-774.391	1196.32	0.674356	0.893072
Sterol with formula C19H28O5S (isomer 1)	Lipid	556.121	-2356.64	3468.88	0.707741	0.882765		22079.3	14339.5	29819.1	2.79781e-08	3.44481e-07		1494.06	-1251.54	4239.66	0.285595	0.673744		2241.88	-479.38	4963.14	0.106171	0.504186
Sterol with formula C19H28O5S (isomer 2)	Lipid	782827	-457018	2.02267e+06	0.215746	0.584877		5.14409e+06	2.07279e+06	8.21539e+06	0.0010489	0.00389873		808723	-365995	1.98344e+06	0.177124	0.594211		1.19202e+06	12543.3	2.3715e+06	0.0476148	0.347412
Sterol with formula C19H28O5S (isomer 3)	Lipid	-8155	-47746.9	31436.9	0.68612	0.873145		45004.7	-39134	129143	0.294068	0.426288		-2308.13	-41988	37371.7	0.909138	0.982266		17093.8	-23224.5	57412	0.405638	0.733126
Sterol with formula C19H28O5S (isomer 4)	Lipid	77481.4	-16696.3	171659	0.106686	0.490118		139294	-50156.1	328745	0.149346	0.261792		83196	-14269.1	180661	0.0942213	0.549756		84718.5	-15042.9	184480	0.0959289	0.504186
Tetrahydrocortisone	Lipid	3455.17	-8586.17	15496.5	0.573306	0.82425		83621	56745	110497	1.5764e-09	2.38886e-08		8979.34	-2616.02	20574.7	0.128858	0.549756		11097.9	-579.968	22775.7	0.0624791	0.424427
Tetrapeptide with formula C20H32N6O6	Peptide	-10690.2	-78741.7	57361.3	0.7579	0.897719		59694	-85199.8	204588	0.418904	0.581156		-10868.7	-76481	54743.7	0.7452	0.900641		-9827.42	-76579.1	56924.3	0.772734	0.922598
Threonine	Amino acids and derivatives	-276.734	-2625.21	2071.74	0.81706	0.909383		-244.68	-5043.59	4554.23	0.920284	0.957815		246.195	-1999.66	2492.05	0.829631	0.941951		291.685	-2004.81	2588.18	0.803128	0.93201
Tranexamic Acid	Xenobiotic	-28896.3	-60792.7	3000.12	0.0757521	0.490118		-88157.5	-153921	-22394.4	0.00867251	0.0244069		-30870.5	-62250.5	509.456	0.0538312	0.462126		-22199.7	-54042	9642.61	0.171649	0.504186
Trigonelline	Xenobiotic	-421.818	-5557.59	4713.96	0.871871	0.923433		2122.36	-11193.5	15438.3	0.754421	0.895307		965.938	-4472.93	6404.8	0.727394	0.891412		-4.09865	-5566.37	5558.17	0.998846	0.998863
Tryptophan	Amino acids and derivatives	4658.98	-3351.13	12669.1	0.253824	0.62166		15093.5	-1916.64	32103.7	0.0819266	0.164689		4356.5	-3367.48	12080.5	0.268515	0.673744		5539.88	-2290.21	13370	0.165248	0.504186
Tyrosine	Amino acids and derivatives	678.213	-5724.97	7081.39	0.835306	0.914196		20438.3	7565.02	33311.6	0.00190123	0.00668825		3802.82	-2245.06	9850.71	0.217373	0.644519		3933.22	-2258.62	10125.1	0.212754	0.558833
Ursodeoxycholic acid	Lipid	-32460.7	-102400	37478.8	0.362704	0.711614		157379	10877	303881	0.0352844	0.0798969		-53405	-120455	13644.5	0.118402	0.549756		-32890.8	-100791	35009.9	0.342194	0.680931
Valeryl/isovaleryl carnitine	Lipid	-16035.3	-55318.1	23247.6	0.4233	0.751261		207208	117550	296866	6.66438e-06	5.46045e-05		-14374.6	-54956.3	26207.2	0.487157	0.820257		-5087.52	-46376.2	36201.1	0.809003	0.93201
Xanthine	Nucleotide	-330.065	-735.746	75.6166	0.110613	0.490118		-415.353	-1381.47	550.762	0.398909	0.561322		-273.092	-661.057	114.874	0.167406	0.594211		-233.215	-627.619	161.189	0.246062	0.581058

## Sheet: 2. NMR Metabolites
Supplementary Data 2. Associations of the exposome score with serum metabolites measured by NMR
Unstandardized regression coefficients β (95% confidence intervals) are for estimated changes in metabolite abundances for each one-unit increase in the exposome score over eight years, and p values are from linear mixed-effects models adjusted for time, sex, age, pubertal stage, and serum cotinine. A p value < 0.05 was considered significant. A false discovery rate (FDR) < 0.1 was considered sig…
To check whether BMI-SDS mediated the associations of the exposome score with serum metabolites over 8 years, BMI-SDS was added as a covariate into the linear mixed-effects models.
The exposome score (ranging between 5 and 20) was computed by summing up quartile scores for diet quality (measured by Finnish children healthy eating index), activity (combined score for total physical activity and sedentary time), pollution (combined score for nitrogen oxide, nitrogen dioxide, particulate matter ≤ 10 µm, particulate matter ≤ 2.5 µm and ozone), sleep (measured by sleep duration)…
Serum metabolites were measured by liquid chromatography–mass spectrometry and nuclear magnetic resonance. BMI-SDS: body mass index standard deviation score.
Association with exposome score								Further adjustment for BMI-SDS						Association with exposome score using Baltic Sea Diet Score						Association with exposome score using Mediterranean Diet Score
Compound Name	Class	β	Lower 95% CI	Upper 95% CI	p value	FDR		β	Lower 95% CI	Upper 95% CI	p value	FDR		β	Lower 95% CI	Upper 95% CI	p value	FDR		β	Lower 95% CI	Upper 95% CI	p value	FDR
Acetate		-0.00088565	-0.00156413	-0.000207164	0.0105991	0.11871		-0.000843466	-0.00152887	-0.000158058	0.015951	0.148876		-0.00118144	-0.00183886	-0.000524027	0.000445945	0.0249729		-0.00110905	-0.00177889	-0.0004392	0.00120692	0.0669268
Acetoacetate		-0.000267701	-0.00217265	0.00163725	0.782613	0.826912		2.74285e-05	-0.00188784	0.0019427	0.977567	0.996706		-2.24859e-05	-0.00181317	0.0017682	0.980333	0.980333		0.000150273	-0.00168368	0.00198423	0.872211	0.976877
Acetone		-0.00027736	-0.00110268	0.000547962	0.509466	0.648412		-0.000136565	-0.000966407	0.000693277	0.746629	0.82264		-0.000163044	-0.000945968	0.000619879	0.682706	0.79649		7.67494e-06	-0.000793971	0.000809321	0.985006	0.997252
Alanine		0.00347683	0.00164574	0.00530791	0.000210334	0.0116032		0.0031687	0.00132497	0.00501244	0.000784889	0.0439538		0.00258384	0.000813684	0.00435399	0.00428699	0.0800239		0.00241061	0.000603097	0.00421813	0.00902647	0.0776102
Albumin		0.0600827	-0.030551	0.150716	0.193461	0.361127		0.0615611	-0.0300292	0.153151	0.187347	0.463447		0.10387	0.0177287	0.190011	0.0181843	0.0914708		0.115621	0.028091	0.203152	0.00970128	0.0776102
Apolipoprotein A1		0.000516266	-0.00501058	0.00604312	0.854506	0.870043		0.00161407	-0.0039379	0.00716603	0.568246	0.677059		0.00191183	-0.00337759	0.00720124	0.478131	0.608531		0.000129233	-0.00519654	0.00545501	0.96201	0.997252
ApoB:ApoA1		0.00257104	-0.000513833	0.00565591	0.102179	0.234092		0.00152592	-0.0015217	0.00457355	0.325783	0.506773		0.00279043	-0.000114327	0.00569519	0.0596922	0.142806		0.00304499	0.000147234	0.00594274	0.0394774	0.204345
Apolipoprotein B		0.00375825	-0.000352958	0.00786947	0.0731028	0.234092		0.00269956	-0.00139873	0.00679784	0.196263	0.463447		0.00447229	0.000563596	0.00838098	0.0249942	0.0914708		0.00362932	-0.000288081	0.00754671	0.0693312	0.204345
3-Hydroxybutyrate		-0.00149965	-0.0100365	0.00703716	0.730173	0.78634		5.41365e-05	-0.00848884	0.00859711	0.990072	0.996706		-0.000602717	-0.00860248	0.00739705	0.882417	0.92127		0.000864996	-0.00731406	0.00904405	0.835538	0.954901
Cholines		0.00673664	-0.00269399	0.0161673	0.161174	0.311233		0.00671298	-0.00281302	0.016239	0.16689	0.463447		0.00762466	-0.00144563	0.016695	0.0992994	0.205954		0.00524684	-0.00393426	0.0144279	0.262217	0.50635
Citrate		0.000190263	-0.000134115	0.00051464	0.249816	0.392497		0.000251944	-7.43708e-05	0.000578259	0.129969	0.416999		0.000235075	-7.19815e-05	0.000542132	0.133254	0.266509		0.000240356	-7.28943e-05	0.000553606	0.132389	0.296551
Clinical LDL-cholesterol		0.0133103	-0.00238483	0.0290055	0.0963349	0.234092		0.00918951	-0.0064732	0.0248522	0.249679	0.463447		0.0179155	0.00293852	0.0328924	0.0191266	0.0914708		0.0151564	6.86271e-05	0.0302442	0.0489701	0.204345
Creatinine		0.261681	0.0803256	0.443037	0.00475277	0.0665387		0.24123	0.058358	0.424102	0.00981002	0.148876		0.253313	0.081697	0.424928	0.00387586	0.0800239		0.246495	0.0735642	0.419426	0.00527999	0.0669268
Docosahexaenoic acid		-0.00168424	-0.00572831	0.00235982	0.41369	0.551587		-0.00173114	-0.00581988	0.00235759	0.405987	0.559747		-0.000903783	-0.00467228	0.00286472	0.637878	0.776547		0.000607465	-0.00321669	0.00443162	0.755216	0.90271
Glutamine		-0.000183838	-0.00205255	0.00168488	0.846875	0.870043		3.966e-06	-0.00188173	0.00188967	0.996706	0.996706		0.000226169	-0.00155362	0.00200596	0.803046	0.864818		-0.000319751	-0.00212831	0.00148881	0.728601	0.90271
Glucose		0.00772063	-0.0135279	0.0289692	0.475758	0.619592		0.00642453	-0.0150427	0.0278918	0.556922	0.677059		0.00940319	-0.0104445	0.0292508	0.352563	0.497909		0.00538661	-0.0149371	0.0257103	0.602944	0.805776
Glycine		0.00162218	0.000179348	0.00306502	0.027619	0.140606		0.00181976	0.00036722	0.0032723	0.0141586	0.148876		0.000646334	-0.000726707	0.00201937	0.355649	0.497909		0.000290678	-0.00108914	0.00167049	0.679233	0.864478
Glycoprotein Acetyls		0.00580518	0.00259393	0.00901643	0.000414401	0.0116032		0.00435666	0.00124292	0.00747039	0.00617951	0.148876		0.00331392	0.000192346	0.0064355	0.0374923	0.112897		0.00275384	-0.00042336	0.00593105	0.0892459	0.237989
Glycerol		0.000234299	-0.0010363	0.0015049	0.717362	0.78634		0.000359645	-0.000917929	0.00163722	0.580558	0.677317		0.000266648	-0.000929369	0.00146266	0.66169	0.788397		0.000286644	-0.000930574	0.00150386	0.643943	0.838623
HDL-cholesterol		-0.00150977	-0.0086638	0.00564426	0.678689	0.775645		0.000358362	-0.0068007	0.00751742	0.921722	0.973895		0.00110227	-0.00574704	0.00795158	0.752104	0.842357		0.000252445	-0.00664386	0.00714875	0.942718	0.997252
HDL-phospholipids		-0.000414425	-0.00720917	0.00638032	0.904692	0.904692		0.00110963	-0.00570373	0.007923	0.74919	0.82264		0.000934527	-0.00554219	0.00741124	0.777013	0.853191		-0.000793063	-0.00730213	0.005716	0.810977	0.94614
HDL-triglycerides		0.000721066	-0.000142458	0.00158459	0.101551	0.234092		0.000666192	-0.000205781	0.00153817	0.134035	0.416999		0.000352153	-0.000474899	0.0011792	0.403441	0.537921		1.68811e-05	-0.00082093	0.000854693	0.968454	0.997252
Histidine		-7.54956e-05	-0.000326857	0.000175865	0.555531	0.676298		-0.000118992	-0.000371872	0.000133887	0.355816	0.517598		-4.008e-05	-0.000281355	0.000201195	0.744401	0.842357		-3.52451e-06	-0.000249131	0.000242082	0.97753	0.997252
IDL-cholesterol		0.00257111	-0.00159082	0.00673303	0.225507	0.382679		0.00216416	-0.00202896	0.00635727	0.311162	0.497859		0.00417399	0.000225596	0.00812238	0.0383042	0.112897		0.00325701	-0.000711117	0.00722515	0.107496	0.261729
IDL-phospholipids		0.000702481	-0.000568758	0.00197372	0.278234	0.407005		0.000512277	-0.00076551	0.00179006	0.431367	0.559747		0.00114924	-5.41453e-05	0.00235262	0.0612027	0.142806		0.000804711	-0.000403083	0.00201251	0.191203	0.382407
IDL-triglycerides		0.000341518	-6.0776e-05	0.000743812	0.095987	0.234092		0.000314574	-9.13728e-05	0.000720521	0.12856	0.416999		0.000175945	-0.000206914	0.000558804	0.367159	0.501485		6.0373e-05	-0.000323687	0.000444433	0.757632	0.90271
Isoleucine		0.000380772	2.69992e-05	0.000734545	0.0349442	0.143007		0.000343106	-1.39502e-05	0.000700162	0.0596161	0.332522		0.000405465	7.15926e-05	0.000739337	0.0173804	0.0914708		0.000478693	0.000137896	0.00081949	0.00597561	0.0669268
Linoleic acid		0.0097093	-0.00805227	0.0274709	0.28345	0.407005		0.00835938	-0.00957941	0.0262982	0.36047	0.517598		0.0100967	-0.00680929	0.0270026	0.241348	0.365283		0.00792446	-0.00932747	0.0251764	0.367433	0.605183
Lactate		0.00345874	-0.0111285	0.018046	0.641611	0.748546		0.00428901	-0.0104477	0.0190257	0.567798	0.677059		0.00101942	-0.0132363	0.0152751	0.888367	0.92127		2.55875e-05	-0.0145557	0.0146069	0.997252	0.997252
LDL-cholesterol		0.00764621	-0.00170098	0.0169934	0.108685	0.234092		0.00494804	-0.00435713	0.0142532	0.296763	0.497859		0.0101813	0.00123622	0.0191264	0.0257553	0.0914708		0.00839762	-0.000615936	0.0174112	0.0677911	0.204345
LDL-phospholipids		0.00254106	-0.000284856	0.00536698	0.0779129	0.234092		0.00175013	-0.00106567	0.00456592	0.222702	0.463447		0.00335003	0.000655088	0.00604497	0.0149133	0.0914708		0.00280296	8.70588e-05	0.00551887	0.0431151	0.204345
LDL-triglycerides		0.00055803	1.26925e-05	0.00110337	0.0449176	0.167692		0.000505944	-4.39269e-05	0.00105582	0.0712548	0.332522		0.000330503	-0.000192367	0.000853374	0.21496	0.334382		0.000223157	-0.00030106	0.000747375	0.403448	0.615578
Leucine		0.000305296	-0.000307137	0.000917728	0.327958	0.459141		0.000164387	-0.000449409	0.000778184	0.599084	0.684668		0.000531568	-4.91914e-05	0.00111233	0.0727516	0.156696		0.000706507	0.000113717	0.0012993	0.0195689	0.136982
Monounsaturated fatty acids		0.0178644	0.00552379	0.0302051	0.00461808	0.0665387		0.0153963	0.00300857	0.0277841	0.0149352	0.148876		0.0134878	0.0015514	0.0254241	0.0268389	0.0914708		0.0114375	-0.000662028	0.0235371	0.063882	0.204345
non-HDL-cholesterol		0.0145964	-0.0021135	0.0313063	0.0867636	0.234092		0.0102901	-0.00637749	0.0269576	0.225798	0.463447		0.0187617	0.00281813	0.0347053	0.0211627	0.0914708		0.015144	-0.000873173	0.0311611	0.0638211	0.204345
Omega-3 fatty acids		-0.00059498	-0.00395187	0.00276191	0.727909	0.78634		-0.0013244	-0.00468891	0.00204011	0.439801	0.559747		-0.00104712	-0.00427769	0.00218344	0.524719	0.652984		-0.00119233	-0.00445568	0.00207102	0.473367	0.679706
Omega-6 fatty acids		0.00956313	-0.00369329	0.0228195	0.157081	0.311233		0.00771862	-0.00562889	0.0210661	0.256551	0.463447		0.00954335	-0.00309845	0.0221852	0.138745	0.267921		0.00676986	-0.00601128	0.019551	0.298701	0.539588
Phenylalanine		0.000100134	-0.000127451	0.000327719	0.387885	0.529795		1.22298e-05	-0.000211377	0.000235836	0.914496	0.973895		0.000162902	-5.64901e-05	0.000382294	0.145318	0.271261		0.0002213	-2.41711e-06	0.000445016	0.0525198	0.204345
Phosphatidylcholines		0.00555164	-0.00334485	0.0144481	0.220866	0.382679		0.00559477	-0.00339118	0.0145807	0.221911	0.463447		0.00572434	-0.00282735	0.014276	0.189189	0.311606		0.00257786	-0.00607165	0.0112274	0.55861	0.782054
Phosphoglycerides		0.00550757	-0.00364153	0.0146567	0.237593	0.39133		0.0055182	-0.00372307	0.0147595	0.241391	0.463447		0.00627769	-0.00250428	0.0150597	0.16091	0.290675		0.00446565	-0.00441763	0.0133489	0.323967	0.549762
Polyunsaturated fatty acids		0.00886533	-0.00655496	0.0242856	0.259329	0.392497		0.00629708	-0.00920523	0.0217994	0.425347	0.559747		0.00840216	-0.00634844	0.0231528	0.263785	0.388735		0.00556374	-0.00933884	0.0204663	0.463772	0.679706
Pyruvate		0.000555071	3.70756e-05	0.00107307	0.0357518	0.143007		0.000543519	2.00628e-05	0.00106698	0.0418686	0.29308		0.000333119	-0.000173475	0.000839713	0.197085	0.315336		0.000357517	-0.000159701	0.000874735	0.175157	0.363289
Remnant cholesterol		0.00709832	-0.000564988	0.0147616	0.0693858	0.234092		0.005481	-0.0021863	0.0131483	0.160837	0.463447		0.00878918	0.00151359	0.0160648	0.017982	0.0914708		0.0068486	-0.000440357	0.0141376	0.0654873	0.204345
Saturated fatty acids		0.0177409	0.00369869	0.0317831	0.0133622	0.124714		0.0158642	0.00171644	0.0300121	0.0280286	0.224229		0.0173479	0.00375496	0.0309408	0.0124471	0.0914708		0.013753	-4.55493e-05	0.0275516	0.0507589	0.204345
Sphingomyelins		0.000987448	-0.000714928	0.00268982	0.255115	0.392497		0.000935154	-0.000784679	0.00265499	0.286028	0.497859		0.00163386	8.90277e-06	0.00325881	0.0487614	0.12412		0.00159924	-4.7221e-05	0.00324571	0.0569228	0.204345
Total branched chain amino acids		0.00152072	-0.000336113	0.00337755	0.10827	0.234092		0.000968401	-0.000881508	0.00281831	0.304328	0.497859		0.00207153	0.000302846	0.00384022	0.0217713	0.0914708		0.00262325	0.000823249	0.00442326	0.00434679	0.0669268
Total cholesterol		0.0139868	-0.00550973	0.0334834	0.159383	0.311233		0.0113868	-0.00823893	0.0310126	0.254971	0.463447		0.0209631	0.0022989	0.0396273	0.0277679	0.0914708		0.0160645	-0.00276081	0.0348898	0.0942868	0.240003
Total fatty acids		0.0440756	0.0051944	0.0829568	0.0263619	0.140606		0.0371822	-0.00189974	0.0762642	0.0621865	0.332522		0.038925	0.00141372	0.0764363	0.0419907	0.113681		0.0302289	-0.00776986	0.0682277	0.118757	0.2771
Total phospholipids		0.00621899	-0.00347527	0.0159132	0.208208	0.376117		0.0059437	-0.0038438	0.0157312	0.233485	0.463447		0.00857842	-0.000709517	0.0178664	0.0701993	0.156696		0.00508931	-0.00428036	0.014459	0.286553	0.534899
Total triglycerides		0.00988862	0.00156872	0.0182085	0.0199093	0.140606		0.00773448	-0.000580594	0.0160496	0.0682298	0.332522		0.00562011	-0.0024135	0.0136537	0.170027	0.297548		0.00344551	-0.00470328	0.0115943	0.406721	0.615578
Tyrosine		-7.36481e-05	-0.00036989	0.000222594	0.625562	0.745351		-0.000187113	-0.000479164	0.000104937	0.208789	0.463447		1.52717e-05	-0.000276387	0.00030693	0.918141	0.934835		0.000151282	-0.000146059	0.000448622	0.318159	0.549762
Unsaturation		-0.000627658	-0.00258134	0.00132603	0.528342	0.657492		-0.000787083	-0.00275943	0.00118527	0.43354	0.559747		-0.000741003	-0.00264455	0.00116255	0.444945	0.579463		-0.000510736	-0.00244504	0.00142357	0.604332	0.805776
Valine		0.000841615	-0.000143115	0.00182634	0.0937756	0.234092		0.000475585	-0.000497871	0.00144904	0.337722	0.511146		0.00110989	0.000163326	0.00205645	0.021622	0.0914708		0.00141038	0.000449665	0.00237109	0.00406952	0.0669268
VLDL-cholesterol		0.00471412	0.000449233	0.008979	0.030341	0.141592		0.00351531	-0.000730033	0.00776066	0.104422	0.389841		0.00484098	0.000766035	0.00891593	0.0199694	0.0914708		0.00373282	-0.000354189	0.00781983	0.0733577	0.205401
VLDL-phospholipids		0.00311524	0.000416026	0.00581445	0.0237683	0.140606		0.00230109	-0.000384522	0.0049867	0.0929474	0.371789		0.00268785	8.95599e-05	0.00528615	0.0426305	0.113681		0.00194209	-0.000673446	0.00455762	0.145304	0.312963
VLDL-triglycerides		0.00821633	0.00119233	0.0152403	0.0219414	0.140606		0.00618481	-0.000815356	0.013185	0.0832279	0.35852		0.00462691	-0.0021541	0.0114079	0.180785	0.306786		0.00295797	-0.00392892	0.00984487	0.399352	0.615578

## Sheet: 3. Comparison of scores, LC-MS
Supplementary Data 3. Comparison of the significant associations of the exposome score and its individual scores with serum metabolites measured by LC-MS
The exposome score (ranging between 5 and 20) was computed by summing up quartile scores for diet quality (measured by Finnish children healthy eating index), activity (combination of total physical activity and sedentary time), pollution exposure (combination of nitrogen oxide, nitrogen dioxide, particulate matter ≤ 2.5 µm, particulate matter ≤ 10 µm, and ozone), sleep (sleep duration) and socio…
All of the significant associations were determined using a p-value < 0.05.
A "↑" corresponds to a significant positive association with the designated score (e.g., exposome score, diet score, activity score, sleep score, pollution score or socioeconomic status score), while a "↓" corresponds to a significant negative association and a "0" corresponds to a non-significant association with the designated score.
The "Total" column corresponds to the total number of associations with individual scores (it does not include if a significant association with the exposome score)
Compound Name	Exposome Score	Total number of associations with individual scores	Diet Score	Activity Score	Sleep Score	Pollution Score	Socioeconomic status Score
o-glycosyl compound with formula C15H28O11	↑	0	0	0	0	0	0
[2 or 6] Hydroxybenzothiazole	↑	0	0	0	0	0	0
Elaidamide	0	3	↓	↓	0	↑	0
Tetrahydrocortisone	0	3	↓	↑	↑	0	0
Fatty amide with formula C12H25NO	0	2	0	↓	0	↑	0
3-Aminoisobutanoic acid	↓	2	↓	↓	0	0	0
Fatty amide with formula C13H25NO2	0	2	0	0	↑	↓	0
Fatty amide with formula C14H27NO	0	2	↓	0	0	↑	0
Glutamic acid	0	2	0	↑	0	0	↑
Hydroxypropanoic acid	0	2	0	↓	↓	0	0
L-Glutamine	0	2	0	↓	0	↑	0
Palmitoleamide	0	2	↓	0	0	↑	0
Pregnan-diol-sulfate	0	2	0	↑	0	↑	0
Ceramide phosphocholine (sphingomyelin) 42:3;O2	0	2	↓	0	0	↓	0
N-octadecenoyl-sphing-4-enine-1-phosphocholine (SM(d18:1/18:1))	0	2	0	0	0	↓	↑
1-Ethyl-2-pyrrolidinone	0	1	0	0	0	↑	0
1-Methylnicotinamide	0	1	0	↓	0	0	0
2-Aminoisobutyric acid	0	1	↓	0	0	0	0
5-Amino valeric acid betaine (5-AVAB)	0	1	↓	0	0	0	0
Acetylcarnitine	0	1	↓	0	0	0	0
Amino acid derivative with formula C4H7N5O2	0	1	0	0	↓	0	0
Amino acid derivative with formula C7H13NO2S	0	1	↑	0	0	0	0
Antioxidant 2246 (methylene di-t-butyl-cresol)	0	1	↑	0	0	0	0
Benzyl butyl phthalate	0	1	0	↑	0	0	0
Butyryl/Isobutyryl carnitine	0	1	↓	0	0	0	0
Capsiamide	0	1	0	0	0	↑	0
Decatrienoylcarnitine	0	1	↓	0	0	0	0
Dibenzylamine	0	1	↑	0	0	0	0
Dibutyl decanedioate	0	1	↓	0	0	0	0
Docosanamide	0	1	0	0	↑	0	0
Sterol with formula C19H30O5S (isomer 2)	0	1	0	↑	0	0	0
Sterol with formula C19H30O5S (isomer 4)	0	1	0	0	0	↑	0
Fatty amide with formula C15H29NO2 (isomer 1)	0	1	0	0	↑	0	0
Fatty amide with formula C15H29NO2 (isomer 2)	0	1	0	0	↑	0	0
Fatty amide with formula C15H31NO	0	1	0	0	0	↑	0
Fatty amide with formula C17H33NO	0	1	0	0	0	↑	0
Fatty amide with formula C18H33NO (isomer 1)	0	1	0	0	↑	0	0
Fatty amide with formula C18H33NO (isomer 2)	0	1	0	0	↑	0	0
Hydroxyferulic acid	↑	0	0	0	0	0	0
Fatty amide with formula C20H41NO	0	1	0	0	↑	0	0
Indolelactic acid	↑	0	0	0	0	0	0
Fatty amide with formula C36H74N4O2	0	1	0	0	0	↑	0
Flavanoid with formula C17H18O5	0	1	0	↓	0	0	0
Linoleamide	↓	2	↓	↓	0	0	0
Glycine Betaine	0	1	↓	0	0	0	0
Guanidineacetic acid	0	1	0	0	0	0	↑
Guanosine (2-amino-inosine)	0	1	0	0	0	0	↑
Hydroxy-DHEA 3-sulfate	0	1	0	↑	0	0	0
Lysophosphatidylethanolamine 18:2/0:0	↑	1	↑	0	0	0	0
Indolepropionic acid	0	1	↓	0	0	0	0
Lysophosphatidylcholine 20:1	↓	0	0	0	0	0	0
L-Leucine	0	1	0	0	↑	0	0
Lysophosphatidylcholine 16:0/0:0	0	1	0	0	↓	0	0
Lysophosphatidylcholine 16:1/0:0	0	1	↑	0	0	0	0
Lysophosphatidylcholine 18:0/0:0	0	1	0	0	↓	0	0
Lysophosphatidylcholine 18:0/0:0	↓	2	0	0	↓	0	↓
L-Threonine	0	1	↑	0	0	0	0
Lysophosphatidylcholine O-17:1	0	1	0	0	0	0	↓
Lysophosphatidylcholine 22:6	↓	2	↓	0	0	0	↓
Lysophosphatidylcholine 0:0/18:1	0	1	↑	0	0	0	0
Lysophosphatidylcholine 0:0/18:2	0	1	↑	0	0	0	0
Lysophosphatidylcholine 17:0	0	1	0	0	↓	0	0
Lysophosphatidylcholine 18:1/0:0	0	1	↑	0	0	0	0
Lysophosphatidylcholine 22:5	0	1	0	0	0	0	↓
Lysophosphatidylcholine O-16:0/0:0	0	1	0	0	↓	0	0
Lysophosphatidylethanolamine 0:0/16:0	0	1	↑	0	0	0	0
Lysophosphatidylethanolamine 16:0/0:0	0	1	↑	0	0	0	0
Lysophosphatidylethanolamine 18:0/0:0	0	1	↑	0	0	0	0
Lysophosphatidylethanolamine 18:1/0:0	0	1	↑	0	0	0	0
Methoxybenzenepropanoic acid (Methoxyhydrocinnamic acid)	0	1	0	0	0	↑	0
Myristamide	0	1	0	0	0	↑	0
Naproxen	0	1	0	0	0	↑	0
Nicotinamide with formula C7H8N2O2	0	1	↓	0	0	0	0
Phosphatidylcholine 40:6	↓	2	↓	0	0	↓	0
N-undecanoylglycine	0	1	0	0	↑	0	0
Octanoyl-L-carnitine	0	1	↓	0	0	0	0
Phosphatidylcholine O-34:3/Phosphatidylcholine P-34:2	↓	1	0	↓	0	0	0
Phosphatidylethanolamine P-16:0/20:4	↓	1	0	0	↓	0	0
Oleamide	0	1	↓	0	0	0	0
Palmitic amide	0	1	↓	0	0	0	0
Phosphatidylcholine 40:7	0	1	0	0	0	↓	0
Phosphatidylcholine 16:0/20:4	0	1	↑	0	0	0	0
Phenylalanine	0	1	↓	0	0	0	0
Phosphatidylinositol 25:0	0	1	0	0	0	0	↓
Sarcosine	↑	3	↑	↑	0	0	↑
Pipecolic acid	0	1	↑	0	0	0	0
Pipericine	0	1	0	↑	0	0	0
Pregnanolone/Allopregnanolone sulfate	0	1	0	↑	0	0	0
Ceramide phosphocholine (sphingomyelin) 32:2	0	1	0	↑	0	0	0
Ceramide phosphocholine (sphingomyelin) 32:2;O2	0	1	0	0	0	0	↑
N-(dodecanoyl)-sphing-4-enine-1-phosphocholine (SM(d18:1/12:0))	↓	1	0	0	0	↓	0
Ceramide phosphocholine (sphingomyelin) 34:1;O2	0	1	↓	0	0	0	0
Sterol with formula C29H46O2	↑	3	↑	↑	0	0	↑
Ceramide phosphocholine (sphingomyelin) 36:2;O2	0	1	0	0	0	0	↑
Sterol with formula C19H28O5S (isomer 1)	0	1	0	↑	0	0	0
Sterol with formula C19H28O5S (isomer 2)	0	1	↓	0	0	0	0
Sterol with formula C19H28O5S (isomer 3)	0	1	0	0	0	0	↑
Tyrosine	0	1	↓	0	0	0	0
Valeryl/isovaleryl carnitine	0	1	0	0	0	0	↓

## Sheet: 4. Comparison of scores, NMR
Supplementary Data 4. Comparison of the significant associations of the exposome score and its individual scores with serum metabolites measured by NMR
The exposome score (ranging between 5 and 20) was computed by summing up quartile scores for diet quality (measured by Finnish children healthy eating index), activity (combination of total physical activity and sedentary time), pollution exposure (combination of nitrogen oxide, nitrogen dioxide, particulate matter ≤ 2.5 µm, particulate matter ≤ 10 µm, and ozone), sleep (sleep duration) and socio…
All of the significant associations were determined using a p-value < 0.05.
A "↑" corresponds to a significant positive association with the designated score (e.g., exposome score, diet score, activity score, sleep score, pollution score or socioeconomic status score), while a "↓" corresponds to a significant negative association and a "0" corresponds to a non-significant association with the designated score.
The "Total" column corresponds to the total number of associations with individual scores (it does not include if a significant association with the exposome score)
Compound Name	Exposome Score	Total number of associations with individual scores	Diet Score	Activity Score	Sleep Score	Pollution Score	Socioeconomic status Score
Acetate	↓	2	0	↓	0	0	↓
Acetone	0	1	↓	0	0	0	0
Alanine	↑	4	↑	↑	0	↓	↑
Citrate	0	1	0	0	↑	0	0
Creatinine	↑	0	0	0	0	0	0
Docosahexaenoic acid	0	1	↓	0	0	0	0
Glycine	↑	1	↑	0	0	0	0
Glycoprotein acetyls	↑	3	↑	↑	0	0	↑
HDL-triglycerides	0	1	↑	0	0	0	0
Isoleucine	↑	0	0	0	0	0	0
Lactate	0	1	0	↑	0	0	0
LDL-triglycerides	↑	1	↑	0	0	0	0
Leucine	0	1	0	0	↑	0	0
Monounsaturated fatty acids	↑	0	0	0	0	0	0
Omega-3 fatty acids	0	1	↓	0	0	0	0
Phenylalanine	0	1	0	0	↑	0	0
Pyruvate	↑	3	↑	↑	0	0	↑
Saturated fatty acids	↑	0	0	0	0	0	0
Sphingomyelins	0	1	0	0	↑	0	0
Total branched chain amino acids	0	1	0	0	↑	0	0
Total fatty acids	↑	0	0	0	0	0	0
Total triglycerides	↑	1	↑	0	0	0	0
Tyrosine	0	1	0	0	0	↓	0
Valine	0	1	0	0	↑	0	0
VLDL-cholesterol	↑	0	0	0	0	0	0
VLDL-phospholipids	↑	0	0	0	0	0	0
VLDL-triglycerides	↑	2	↑	↑	0	0	0

## Sheet: 5. Modification, LC-MS
Supplementary Data 5. BMI-SDS as a modifier for the associations of the exposome score with serum metabolites measured by LC-MS
Unstandardized regression coefficients β (95% confidence intervals) are for estimated changes in metabolite abundances for the interaction between BMI-SDS and each one-unit increase in the exposome score over eight years
p values are from linear mixed-effects models adjusted for time, sex, age, pubertal stage, and serum cotinine. A p value < 0.05 was considered significant. A false discovery rate (FDR) < 0.1 was considered significant.
The metabolites measured by LC-MS were a subset of metabolites found to be affected by the dietary and physical activity intervention in children.
The exposome score (ranging between 5 and 20) was computed by summing up quartile scores for diet quality (measured by Finnish children healthy eating index), activity (combined score for total physical activity and sedentary time), pollution (combined score for nitrogen oxide, nitrogen dioxide, particulate matter ≤ 10 µm, particulate matter ≤ 2.5 µm and ozone), sleep (measured by sleep duration)…
Annotated Name	Class	β	Lower 95% CI	Upper 95% CI	p value	FDR
o-glycosyl compounds with formula C15H28O11	Xenobiotic	9361.09	-27915.3	46637.5	0.622302	0.904919
[2 or 6] Hydroxybenzothiazole	Xenobiotic	-58919.4	-369175	251336	0.70933	0.917916
1,3-diphenylguanidine	Xenobiotic	-32915.1	-142078	76247.6	0.55408	0.893728
12-hydroxyeicosatetraenoic acid (12-HETE)	Lipid	9804.23	-28432.4	48040.9	0.61492	0.904919
12-hydroxyheptadecatrienoic acid (12-HHTrE)	Lipid	-8139	-86298.2	70020.2	0.838277	0.953328
1-Ethyl-2-pyrrolidinone	Xenobiotic	5518.92	-7582.48	18620.3	0.40841	0.870914
1-Methylnicotinamide	Cofactors and Vitamins	-839.388	-2348.54	669.767	0.275145	0.78826
2-Aminoisobutyric acid	Amino acids and derivatives	-111.619	-775.382	552.143	0.741346	0.942688
2-Hydroxybenzaldehyde	Xenobiotic	-91.3507	-366.896	184.195	0.515276	0.886484
3,4-Dimethyl-5-pentyl-2-furanpropanoic acid	Lipid	-62878.8	-126489	731.673	0.0526883	0.589075
3-Aminoisobutanoic acid	Amino acids and derivatives	451.821	-375.827	1279.47	0.284094	0.78826
3-Carboxy-4-methyl-5-pentyl-2-furanpropanoate (3-CMPFP)	Lipid	-3792.62	-18020.9	10435.7	0.601009	0.904919
4-Chromanone/3,4-Dihydro-2H-1-benzopyran-2-one	Xenobiotic	-375.186	-9434.54	8684.17	0.935202	0.974807
5alpha-androstane-3,17-dione	Lipid	12690.9	-33077	58458.7	0.586617	0.904919
5-Amino valeric acid betaine (5-AVAB)	Xenobiotic	10631.7	1191.32	20072	0.0273611	0.589075
5-Hydroxyindoleacetaldehyde	Amino acids and derivatives	-2578.75	-18227.6	13070.1	0.746494	0.942688
A molecule with the same formula as N-(3-acetamidopropyl)pyrrolidin-2-one	?	17124.5	-27617.5	61866.5	0.452901	0.870914
Acetylcarnitine	Lipid	73336.4	-5736.44	152409	0.0690576	0.589075
Acylcarnitine (C11) with formula C18H33NO4	Lipid	-130.153	-1321.78	1061.47	0.830239	0.953328
alpha-Androstenol	Lipid	2977.9	-16220.8	22176.6	0.760897	0.948713
Amino acid derivative with formula C4H7N5O2	Amino acids and derivatives	-1074.47	-2082.89	-66.0449	0.0368062	0.589075
Amino acid derivative with formula C7H13NO2S	Amino acids and derivatives	-12932.8	-141454	115588	0.843477	0.953328
Antioxidant 2246 (methylene di-t-butyl-cresol)	Xenobiotic	527505	-517178	1.57219e+06	0.321854	0.803861
Arginine	Amino acids and derivatives	-158.282	-466.374	149.809	0.313427	0.803861
Benzyl butyl phthalate	Xenobiotic	31212	-26947	89371	0.292238	0.788642
Biliverdin	Cofactors and Vitamins	3329.25	-14414.4	21072.9	0.712899	0.917916
Butyryl/Isobutyryl carnitine	Lipid	2211.49	-0.507085	4423.48	0.0500524	0.589075
Capsiamide	Lipid	25361.3	-82682.4	133405	0.645469	0.904919
Carnitine	Lipid	22141.2	-44957.1	89239.6	0.517491	0.886484
Citrulline	Amino acids and derivatives	-63.1192	-398.009	271.771	0.711411	0.917916
Creatinine	Amino acids and derivatives	39235.1	720.198	77750	0.0458756	0.589075
Cystine	Amino acids and derivatives	129.513	-39.9054	298.932	0.133773	0.702843
Decanoylcarnitine	Lipid	2622.1	-3056.18	8300.38	0.364866	0.850197
Decatrienoylcarnitine	Lipid	22052.2	-40339.5	84443.9	0.488147	0.870914
Deoxycholic acid	Lipid	-220.172	-45093.4	44653.1	0.99232	0.995964
Dibenzylamine	Xenobiotic	-10296.4	-25767	5174.07	0.192077	0.78826
Dibutyl decanedioate	Lipid	28241.9	-1853.92	58337.8	0.0658365	0.589075
Docosanamide	Lipid	-378951	-970424	212521	0.208927	0.78826
D-Tryptophan	Amino acids and derivatives	25813.4	-1101.33	52728	0.0601155	0.589075
Elaidamide	Lipid	21095.3	-68581.2	110772	0.644358	0.904919
Erucamide	Lipid	-4.98005e+06	-2.14954e+07	1.15353e+07	0.554022	0.893728
Sterol with formula C19H30O5S (isomer 1)	Lipid	8924.76	-29402.6	47252.1	0.647857	0.904919
Sterol with formula C19H30O5S (isomer 2)	Lipid	57647.7	-137524	252819	0.562369	0.893728
Sterol with formula C19H30O5S (isomer 3)	Lipid	534307	-222703	1.29132e+06	0.166358	0.728276
Sterol with formula C19H30O5S (isomer 4)	Lipid	-40486.7	-127374	46400	0.360715	0.850197
Fatty amide with formula C12H25NO	Lipid	3475.26	-34032	40982.5	0.855895	0.953328
Fatty amide with formula C13H25NO2	Lipid	-1.18025e+06	-8.27577e+06	5.91527e+06	0.744115	0.942688
Fatty amide with formula C14H27NO	Lipid	45411	-78632.6	169455	0.473052	0.870914
Fatty amide with formula C15H29NO2 (isomer 1)	Lipid	-8011.92	-77118.6	61094.8	0.820026	0.953328
Fatty amide with formula C15H29NO2 (isomer 2)	Lipid	-8025.72	-82856.1	66804.6	0.833303	0.953328
Fatty amide with formula C15H31NO	Lipid	44292.7	-76491	165076	0.472301	0.870914
Fatty amide with formula C17H33NO	Lipid	64962.8	-115375	245300	0.479646	0.870914
Fatty amide with formula C18H33NO (isomer 1)	Lipid	19886.8	-13337.8	53111.3	0.240258	0.78826
Fatty amide with formula C18H33NO (isomer 2)	Lipid	84270.6	-11894.2	180435	0.0858797	0.589075
Fatty amide with formula C20H41NO	Lipid	-101315	-260477	57846.3	0.211886	0.78826
Fatty amide with formula C24H47NO	Lipid	-119029	-489268	251210	0.528132	0.889249
Fatty amide with formula C36H74N4O2	Lipid	-6327.65	-21341.1	8685.76	0.408334	0.870914
Flavanoid with formula C17H18O5	Xenobiotic	5472.81	-19626.8	30572.5	0.668846	0.904919
Glutaminyl-glutamine (Gln-Gln)	Peptide	43.408	-260.431	347.247	0.779139	0.953328
Glucose	Carbohydrate	-7734.14	-18077.4	2609.16	0.14249	0.702843
Glycerophosphocholine	Lipid	552.439	-998.796	2103.67	0.484609	0.870914
Glycine Betaine	Xenobiotic	262.087	-392.051	916.225	0.431687	0.870914
Guanidineacetic acid	Amino acids and derivatives	-315.298	-734.18	103.584	0.139878	0.702843
Guanosine (2-amino-inosine)	Nucleotide	-19322	-40280.1	1636.08	0.0707313	0.589075
Hericerin	Xenobiotic	-1890.89	-10059.9	6278.09	0.649567	0.904919
Hexadecanedioic acid	Lipid	6655.87	-10439.4	23751.1	0.444837	0.870914
Hexanoylcarnitine	Lipid	1177.8	198.533	2157.06	0.018488	0.589075
Hippuric acid	Amino acids and derivatives	97434.5	-352122	546991	0.670651	0.904919
Hydroxy-DHEA 3-sulfate	Lipid	17060.7	-113953	148075	0.79841	0.953328
Hydroxy-dodecanedioic acid	Lipid	8220.68	-3175.37	19616.7	0.15698	0.702843
Hydroxyferulic acid	Xenobiotic	6200.86	769.283	11632.4	0.025316	0.589075
Hydroxyisoleucine	Amino acids and derivatives	403.456	-233.301	1040.21	0.213881	0.78826
Hydroxy-oxo-hexadecanoic acid	Lipid	551.556	-5374.3	6477.41	0.855014	0.953328
Hydroxypropanoic acid	Amino acids and derivatives	-3386.93	-7408.7	634.837	0.0986776	0.589075
Hyodeoxycholic acid	Lipid	-4617.07	-56487.1	47253	0.861382	0.953328
Hypoxanthine	Nucleotide	4099.59	-1445.73	9644.91	0.147062	0.702843
Indolelactic acid	Amino acids and derivatives	453.328	-1451.13	2357.78	0.640356	0.904919
Indolepropionic acid	Amino acids and derivatives	-62332.1	-484907	360243	0.772341	0.952157
Inosine	Nucleotide	-2242.03	-4877.21	393.14	0.0952646	0.589075
L-Asparagine	Amino acids and derivatives	262.772	-500.965	1026.51	0.499526	0.870914
L-Glutamic acid	Amino acids and derivatives	-4905.81	-10113.7	302.094	0.0648076	0.589075
L-Glutamine	Amino acids and derivatives	-9334.77	-21703.6	3034.07	0.138927	0.702843
L-Histidine	Amino acids and derivatives	-1903.76	-7406.9	3599.37	0.49718	0.870914
Linoleamide	Lipid	592542	-361070	1.54615e+06	0.222946	0.78826
L-Leucine	Amino acids and derivatives	307139	-52182.3	666461	0.0937713	0.589075
Methionine	Amino acids and derivatives	-276.626	-1080.81	527.555	0.49956	0.870914
L-Norleucine	Amino acids and derivatives	2955.3	-3356.64	9267.24	0.358199	0.850197
Lysophosphatidylcholine 14:0/0:0	Lipid	2487.76	-3495.57	8471.09	0.414525	0.870914
Lysophosphatidylcholine 16:1/0:0	Lipid	-523.719	-9248.55	8201.11	0.906204	0.959797
Lysophosphoethanolamine P-18:0	Lipid	-15701.9	-36169	4765.29	0.132515	0.702843
Lysophosphoethanolamine 16:0/0:0	Lipid	-114.062	-527.438	299.315	0.588112	0.904919
Lysophosphoethanolamine 18:2/0:0	Lipid	-2374.35	-4299.36	-449.346	0.0157095	0.589075
Lysophosphatidylcholine 20:1	Lipid	-15679.5	-38670.1	7311.05	0.181054	0.758887
Lysophosphatidylcholine O-17:1	Lipid	-34.6162	-13460.3	13391.1	0.995964	0.995964
Lysophosphatidylcholine 0:0/18:0	Lipid	-17305.3	-470927	436317	0.940338	0.974982
Lysophosphatidylcholine 0:0/18:1	Lipid	-292120	-636684	52444.4	0.0965013	0.589075
Lysophosphatidylcholine 0:0/18:2	Lipid	-433914	-860518	-7310.77	0.0462089	0.589075
Lysophosphatidylcholine 16:0/0:0	Lipid	-39622.6	-238569	159324	0.695906	0.915942
Lysophosphatidylcholine 17:0	Lipid	-13946	-76984	49092	0.664247	0.904919
Lysophosphatidylcholine 18:0/0:0	Lipid	292268	-189137	773672	0.233795	0.78826
Lysophosphatidylcholine 18:1/0:0	Lipid	-27836.7	-60722.8	5049.49	0.0970189	0.589075
Lysophosphatidylcholine 18:2/0:0	Lipid	-408861	-760225	-57498.1	0.0226146	0.589075
Lysophosphatidylcholine 20:2	Lipid	-16438.6	-43703.6	10826.5	0.237065	0.78826
Lysophosphatidylcholine 22:5	Lipid	37413.1	-37305.8	112132	0.326189	0.803861
Lysophosphatidylcholine 22:6	Lipid	-333.702	-994.381	326.977	0.321644	0.803861
Lysophosphatidylcholine O-16:0/0:0	Lipid	-53709.2	-153367	45948.5	0.29048	0.788642
Lysophosphatidylcholine O-18:0	Lipid	-12893.3	-36058.3	10271.8	0.274989	0.78826
Lysophosphatidylcholine O-18:1	Lipid	-43809	-123181	35562.8	0.278986	0.78826
Lysophosphatidylcholine P-16:0	Lipid	-38583.2	-162438	85271.8	0.541123	0.893728
Lysophosphatidylcholine P-18:0	Lipid	-20421.1	-53711.8	12869.7	0.228921	0.78826
Lysophosphoethanolamine 0:0/16:0	Lipid	-7963.57	-27410.6	11483.5	0.421847	0.870914
Lysophosphoethanolamine 16:0/0:0	Lipid	-38867.1	-143132	65398	0.464655	0.870914
Lysophosphoethanolamine 18:0/0:0	Lipid	-43571.3	-130653	43510.1	0.326441	0.803861
Lysophosphoethanolamine 18:1/0:0	Lipid	-475.122	-1169.64	219.394	0.179629	0.758887
Methoxybenzenepropanoic acid (Methoxyhydrocinnamic acid)	Amino acids and derivatives	2088.28	-186.301	4362.85	0.071876	0.589075
Methyl-proline (isomer 1)	Amino acids and derivatives	-234.702	-7953.43	7484.02	0.9524	0.982318
Methyl-proline (isomer 2)	Amino acids and derivatives	-164.313	-461.875	133.249	0.278625	0.78826
Myristamide	Lipid	201246	-305431	707923	0.43629	0.870914
N-(3-acetamidopropyl)pyrrolidin-2-one	Amino acids and derivatives	19238.9	-39793.2	78270.9	0.522731	0.887741
N-acetyl-lysine	Amino acids and derivatives	62.0504	-34.3186	158.419	0.206553	0.78826
Naproxen	Xenobiotic	46728.7	-131465	224922	0.606883	0.904919
Nicotinamide with formula C7H8N2O2	Cofactors and Vitamins	1679.8	-1659	5018.61	0.323524	0.803861
N-undecanoylglycine	Lipid	-4238.58	-18316.4	9839.22	0.554496	0.893728
Octanoyl-L-carnitine	Lipid	150.351	-2089.95	2390.65	0.895196	0.957255
O-glycosyl compound with formula C15H23NO9	Xenobiotic	87.3902	-1044.45	1219.23	0.879538	0.957255
Oleamide	Lipid	2.92968e+06	-5.37924e+06	1.12386e+07	0.489058	0.870914
Organic acid with formula C16H28O4	Organic Acid	7033.69	-101521	115588	0.898945	0.957255
Oxo-tetradecenoic acid	Lipid	149.413	-5440.99	5739.82	0.958161	0.983113
Palmitic amide	Lipid	131260	-322660	585180	0.570494	0.893728
Palmitoleamide	Lipid	400053	-417433	1.21754e+06	0.337485	0.820796
Phosphatidylcholine 16:0/18:2	Lipid	-1.14495e+06	-2.36404e+06	74142.7	0.0656163	0.589075
Phosphatidylcholine 38:3	Lipid	322812	-2.61685e+06	3.26247e+06	0.829351	0.953328
Phosphatidylcholine 40:6	Lipid	-28611.2	-223504	166282	0.773325	0.952157
Phosphatidylcholine 40:7	Lipid	-201060	-857890	455770	0.548119	0.893728
Phosphatidylcholine O-16:0	Lipid	5121.08	-17939.4	28181.5	0.662982	0.904919
Phosphatidylcholine 16:0/20:4	Lipid	-510883	-993178	-28588.9	0.03791	0.589075
Phosphatidylcholine 18:2/18:2	Lipid	-668859	-1.8492e+06	511478	0.266359	0.78826
Phosphatidylcholine 32:1	Lipid	-10028.8	-221076	201019	0.925716	0.974807
Phosphatidylcholine 36:3	Lipid	-1.3046e+06	-3.64895e+06	1.03975e+06	0.274999	0.78826
Phosphatidylcholine 36:4	Lipid	-1.98308e+06	-3.94854e+06	-17621.8	0.047985	0.589075
Phosphatidylcholine 38:4	Lipid	94331.8	-114686	303350	0.375965	0.851324
Phosphatidylcholine O-34:3/Phosphatidylcholine P-34:2	Lipid	-311822	-672445	48800.3	0.090051	0.589075
p-Cresol sulfate	Lipid	-1.07264e+06	-6.45873e+06	4.31345e+06	0.696015	0.915942
Phosphoethanolamine P-16:0/20:4	Lipid	-65441.3	-136553	5670.58	0.0712241	0.589075
Peptide with C7H13NO2S	Peptide	-99.0772	-1441.72	1243.57	0.884821	0.957255
Phenylacetylglutamine	Amino acids and derivatives	-81412.4	-316477	153652	0.496898	0.870914
Phenylalanine	Amino acids and derivatives	34.692	-44.523	113.907	0.390116	0.863848
Phenylsulfate with formula C7H6O6S	Xenobiotic	-4334.74	-23949	15279.6	0.664669	0.904919
phenylalanyl-phenylalanine (Phe-Phe)	Peptide	599668	-67404.4	1.26674e+06	0.0780171	0.589075
Phosphoric acid	Organic Acid	-2402.56	-7941.85	3136.73	0.394652	0.863848
Phosphoinositol 25:0	Lipid	5106.25	-4124.32	14336.8	0.277757	0.78826
Pipecolic acid	Xenobiotic	-224.688	-533.638	84.2626	0.153748	0.702843
Pipericine	Lipid	-99844.9	-532854	333164	0.650953	0.904919
Pregnan-diol-sulfate	Lipid	-4091.42	-43953	35770.2	0.84043	0.953328
Pregnanolone/Allopregnanolone sulfate	Lipid	-34.9823	-880.063	810.098	0.935221	0.974807
Proline betaine	Xenobiotic	-26152.6	-193173	140868	0.758654	0.948713
Propanoylcarnitine	Lipid	5742.28	-16784.5	28269.1	0.617103	0.904919
Propionylcarnitine	Lipid	213.146	-2703.09	3129.38	0.885917	0.957255
Pyrocatechol sulfate	Xenobiotic	20095	-23590.1	63780.1	0.366836	0.850197
Retinol	Cofactors and Vitamins	22815.2	-214992	260622	0.850747	0.953328
Sarcosine	Amino acids and derivatives	12.7714	-2391.9	2417.44	0.991682	0.995964
Serinyl-Alanine (Ser-Ala)	Peptide	416.769	67.5011	766.037	0.0194246	0.589075
Serotonin	Amino acids and derivatives	-710.418	-1976.26	555.425	0.270765	0.78826
Ceramide phosphocholine (sphingomyelin) 32:2	Lipid	24211.4	-39850.4	88273.2	0.458487	0.870914
Ceramide phosphocholine (sphingomyelin) 32:2;O2	Lipid	328.637	-270.134	927.409	0.281528	0.78826
Ceramide phosphocholine (sphingomyelin) 34:1;O2	Lipid	-849.649	-2156.95	457.652	0.202334	0.78826
Ceramide phosphocholine (sphingomyelin) 42:3;O2	Lipid	157.242	-2094.81	2409.29	0.890975	0.957255
Ceramide phosphocholine (sphingomyelin) 36:2;O2	Lipid	1034.84	-1680.04	3749.72	0.454428	0.870914
N-(dodecanoyl)-sphing-4-enine-1-phosphocholine (SM(d18:1/12:0))	Lipid	275.383	-37.9003	588.666	0.0848082	0.589075
N-octadecenoyl-sphing-4-enine-1-phosphocholine (SM(d18:1/18:1))	Lipid	39711	-331736	411158	0.833862	0.953328
Sterol with formula C29H46O2	Lipid	145.793	-10175.6	10467.2	0.97788	0.993002
Taurine	Amino acids and derivatives	85.2105	-842.543	1012.96	0.856926	0.953328
Sterol with formula C19H28O5S (isomer 1)	Lipid	37.9777	-2594.91	2670.87	0.977402	0.993002
Sterol with formula C19H28O5S (isomer 2)	Lipid	-120228	-1.25844e+06	1.01799e+06	0.835905	0.953328
Sterol with formula C19H28O5S (isomer 3)	Lipid	-7264.35	-43919.9	29391.2	0.697418	0.915942
Sterol with formula C19H28O5S (isomer 4)	Lipid	10902.2	-76753.6	98558	0.80714	0.953328
Tetrahydrocortisone	Lipid	4961.5	-6026.33	15949.3	0.375562	0.851324
Tetrapeptide with formula C20H32N6O6	Peptide	52625	-10439.7	115690	0.101824	0.589982
Threonine	Amino acids and derivatives	184.139	-2001.94	2370.22	0.868661	0.956013
Tranexamic Acid	Xenobiotic	10655.8	-18785.2	40096.9	0.477763	0.870914
Trigonelline	Xenobiotic	-1379.02	-6165.29	3407.25	0.571623	0.893728
Tryptophan	Amino acids and derivatives	1783.5	-5642.43	9209.44	0.637361	0.904919
Tyrosine	Amino acids and derivatives	-2601.97	-8559.4	3355.47	0.391407	0.863848
Ursodeoxycholic acid	Lipid	7119.94	-57422.6	71662.5	0.828697	0.953328
Valeryl/isovaleryl carnitine	Lipid	26422.3	-9685.89	62530.4	0.151326	0.702843
Xanthine	Nucleotide	645.008	271.792	1018.22	0.000732033	0.144211

## Sheet: 6. Modification, NMR
Supplementary Data 6. BMI-SDS as a modifier for the associations of the exposome score with serum metabolites measured by NMR
Unstandardized regression coefficients β (95% confidence intervals) are for estimated changes in metabolite abundances for the interaction between BMI-SDS and each one-unit increase in the exposome score over eight years
p values are from linear mixed-effects models adjusted for time, sex, age, pubertal stage, and serum cotinine. A p value < 0.05 was considered significant. A false discovery rate (FDR) < 0.1 was considered significant.
The exposome score (ranging between 5 and 20) was computed by summing up quartile scores for diet quality (measured by Finnish children healthy eating index), activity (combined score for total physical activity and sedentary time), pollution (combined score for nitrogen oxide, nitrogen dioxide, particulate matter ≤ 10 µm, particulate matter ≤ 2.5 µm and ozone), sleep (measured by sleep duration)…
Compound Name	Class	β	Lower 95% CI	Upper 95% CI	p value	FDR
Acetate		-0.000720645	-0.00134425	-9.70377e-05	0.0235874	0.0809935
Acetoacetate		0.00101811	-0.000729148	0.00276537	0.252878	0.35334
Acetone		0.000298564	-0.000461649	0.00105878	0.440793	0.536617
Alanine		0.000647761	-0.00103813	0.00233365	0.4508	0.537123
Albumin		0.041686	-0.0418784	0.12525	0.327653	0.420792
Apolipoprotein A1		0.00250127	-0.0025441	0.00754664	0.330622	0.420792
ApoB:ApoA1		0.00158857	-0.00117143	0.00434856	0.258695	0.35334
Apolipoprotein B		0.00365795	-5.24719e-05	0.00736837	0.0533174	0.0995259
3-Hydroxybutyrate		0.0050704	-0.00300821	0.013149	0.218178	0.313282
Cholines		0.00880874	0.000156272	0.0174612	0.0460157	0.0995259
Citrate		0.000244581	-5.28535e-05	0.000542016	0.106853	0.166216
Clinical LDL-cholesterol		0.0127901	-0.00142798	0.0270081	0.0777896	0.128124
Creatinine		0.221969	0.0564898	0.387448	0.00864654	0.0484206
Docosahexaenoic acid		0.000287564	-0.00345	0.00402513	0.879944	0.879944
Glutamine		-0.000349745	-0.00207179	0.0013723	0.690149	0.772827
Glucose		-0.00380524	-0.0234784	0.0158679	0.704178	0.772827
Glycine		-0.000439856	-0.00175997	0.00088026	0.513105	0.598622
Glycoprotein Acetyls		0.00428784	0.00146246	0.00711322	0.00299493	0.041929
Glycerol		0.00135416	0.000145095	0.00256322	0.0282158	0.0876727
HDL-cholesterol		0.00116356	-0.00535026	0.00767738	0.725848	0.772827
HDL-phospholipids		0.00283284	-0.00335508	0.00902076	0.368943	0.459129
HDL-triglycerides		0.000853277	6.04858e-05	0.00164607	0.0349458	0.0931887
Histidine		-0.000118514	-0.000349326	0.000112297	0.313687	0.41825
IDL-cholesterol		0.00298442	-0.000819047	0.00678789	0.123832	0.187422
IDL-phospholipids		0.000991914	-0.000166199	0.00215003	0.0930651	0.148904
IDL-triglycerides		0.000407777	4.01979e-05	0.000775355	0.0297461	0.0876727
Isoleucine		0.000306471	-1.96161e-05	0.000632557	0.0654158	0.11817
Linoleic acid		0.0189329	0.00265252	0.0352134	0.0227248	0.0809935
Lactate		0.00236011	-0.0111383	0.0158585	0.731425	0.772827
LDL-cholesterol		0.00772898	-0.000716902	0.0161749	0.0728023	0.123543
LDL-phospholipids		0.00252629	-2.86789e-05	0.00508125	0.0526192	0.0995259
LDL-triglycerides		0.000585584	8.79836e-05	0.00108318	0.0211662	0.0809935
Leucine		0.000686929	0.00012734	0.00124652	0.016217	0.0756792
Monounsaturated fatty acids		0.0185569	0.00734934	0.0297645	0.00120975	0.0343546
non-HDL-cholesterol		0.0150312	-6.98e-05	0.0301321	0.0510648	0.0995259
Omega-3 fatty acids		0.00321041	0.000153673	0.00626715	0.0395742	0.0963545
Omega-6 fatty acids		0.0141405	0.00202807	0.0262529	0.0222052	0.0809935
Phenylalanine		0.000201802	-2.20164e-06	0.000405805	0.0525162	0.0995259
Phosphatidylcholines		0.00811191	-4.79212e-05	0.0162717	0.0513564	0.0995259
Phosphoglycerides		0.00847889	8.64973e-05	0.0168713	0.0476923	0.0995259
Polyunsaturated fatty acids		0.0172637	0.00320431	0.0313231	0.0161838	0.0756792
Pyruvate		6.62108e-05	-0.000413207	0.000545629	0.786302	0.800598
Remnant cholesterol		0.0073172	0.000383269	0.0142511	0.0386508	0.0963545
Saturated fatty acids		0.0205743	0.00776681	0.0333818	0.00168406	0.0343546
Sphingomyelins		0.00103346	-0.000533358	0.00260029	0.195699	0.288399
Total branched chain amino acids		0.00227554	0.000592406	0.00395867	0.0081364	0.0484206
Total cholesterol		0.0165527	-0.00126149	0.0343669	0.0685202	0.11991
Total fatty acids		0.0563374	0.0209719	0.091703	0.00184043	0.0343546
Total phospholipids		0.00963936	0.000765561	0.0185132	0.0333009	0.0931887
Total triglycerides		0.010539	0.00299313	0.018085	0.00626792	0.0484206
Tyrosine		7.99947e-05	-0.000187154	0.000347144	0.556712	0.636242
Unsaturation		0.00028614	-0.00151407	0.00208635	0.755041	0.783006
Valine		0.00127308	0.000388895	0.00215727	0.00484194	0.0484206
VLDL-cholesterol		0.00440759	0.000566546	0.00824863	0.0245873	0.0809935
VLDL-phospholipids		0.00330327	0.000872431	0.00573412	0.00781984	0.0484206
VLDL-triglycerides		0.00870787	0.00235171	0.015064	0.0073286	0.0484206

## Sheet: 7. Leave out, LC-MS
Supplementary Data 7. Leave-one-out analysis; comparison of the significant associations of the exposome score and leave-out models with serum metabolites measured by LC-MS
The exposome score (ranging between 5 and 20) was computed by summing up quartile scores for diet quality (measured by Finnish children healthy eating index), activity (combination of total physical activity and sedentary time), pollution exposure (combination of nitrogen oxide, nitrogen dioxide, particulate matter ≤ 2.5 µm, particulate matter ≤ 10 µm, and ozone), sleep (sleep duration) and socio…
The leave-out models were computed by creating the exposome score without one specific exposure category (e.g., the leave-out: diet model was the original exposome score computed without incorporating a diet factor). This was repeated for each exposure category, for a total of five "leave-out" models.
All of the significant associations were determined using a p-value < 0.05.
A "↑" corresponds to a significant positive association with the designated leave-out model, while a "↓" corresponds to a significant negative association and a "0" corresponds to a non-significant association with the designated leave-out model.
The "Total" column corresponds to the total number of associations with individual scores (it does not include if a significant association with the exposome score)
Compound Name	Exposome Score	Leave-out: diet	Leave-out: activity	Leave-out: sleep	Leave-out: air pollution	Leave-out: socioeconomic status
o-glycosyl compound with formula C15H28O11	↑	0	0	0	0	↑
[2 or 6] Hydroxybenzothiazole	↑	↑	0	0	0	↑
3,4-Dimethyl-5-pentyl-2-furanpropanoic acid	0	0	0	0	↓	0
3-Aminoisobutanoic acid	↓	0	0	↓	↓	↓
3-Carboxy-4-methyl-5-pentyl-2-furanpropanoate (3-CMPFP)	0	0	0	0	↓	0
5alpha-androstane-3,17-dione	0	↑	0	0	0	0
Amino acid derivative with formula C4H7N5O2	0	0	0	0	0	↓
Benzyl butyl phthalate	0	0	0	↑	0	0
Capsiamide	0	0	0	0	↓	0
Cystine	0	0	0	↑	0	0
Decatrienoylcarnitine	0	0	0	0	↓	0
Dibutyl decanedioate	0	0	0	0	↓	0
Docosanamide	0	↑	0	0	0	0
Elaidamide	0	0	0	0	↓	0
Fatty amide with formula C14H27NO	0	0	0	0	↓	0
Fatty amide with formula C15H31NO	0	0	0	0	↓	0
Fatty amide with formula C17H33NO	0	0	0	0	↓	0
Fatty amide with formula C18H33NO (isomer 2)	0	0	↑	0	0	0
Fatty amide with formula C36H74N4O2	0	0	↑	0	0	0
Flavanoid with formula C17H18O5	0	0	0	↓	↓	0
Glutamic acid	0	0	0	↑	0	0
Hydroxyferulic acid	↑	0	↑	0	↑	↑
Indolelactic acid	↑	0	0	0	0	↑
Linoleamide	↓	0	0	0	↓	↓
Lysophosphatidylethanolamine 18:2/0:0	↑	0	↑	0	↑	↑
Lysophosphatidylcholine 20:1	↓	↓	↓	↓	↓	0
Lysophosphatidylcholine O-17:1	0	↓	↓	0	0	0
Lysophosphatidylcholine 17:0	0	0	↓	0	0	0
Lysophosphatidylcholine 18:0/0:0	↓	↓	↓	0	↓	0
Lysophosphatidylcholine 18:2/0:0	0	↓	0	0	0	0
Lysophosphatidylcholine 20:1	0	0	↓	0	↓	0
Lysophosphatidylcholine 22:6	↓	0	↓	↓	↓	0
Lysophosphatidylethanolamine 18:1/0:0	0	0	0	0	↑	0
Myristamide	0	0	0	0	↓	0
Naproxen	0	0	↓	0	0	0
Nicotinamide with formula C7H8N2O2	0	0	0	0	↓	0
Octanoyl-L-carnitine	0	0	↓	0	0	0
Oleamide	0	0	0	0	↓	0
Palmitic amide	0	0	0	0	↓	↓
Palmitoleamide	0	0	0	0	↓	0
Phosphatidylcholine 32:1	0	0	0	0	↑	0
Phosphatidylcholine 38:3	0	0	↓	0	0	0
Phosphatidylcholine 40:6	↓	↓	↓	↓	0	↓
Phosphatidylcholine 32:1	0	0	0	0	↑	0
Phosphatidylcholine O-34:3/Phosphatidylcholine P-34:2	↓	0	0	↓	↓	↓
Phosphatidylethanolamine P-16:0/20:4	↓	↓	0	0	0	↓
Phenylalanyl-phenylalanine (Phe-Phe)	0	↑	0	0	0	0
Pregnan-diol-sulfate	0	0	0	↑	0	0
Sarcosine	↑	0	0	↑	↑	↑
Serotonin	0	↓	0	0	0	0
N-(dodecanoyl)-sphing-4-enine-1-phosphocholine (SM(d18:1/12:0))	↓	0	↓	↓	0	↓
Sterol with formula C29H46O2	↑	↑	↑	↑	↑	0
Sterol with formula C19H28O5S (isomer 3)	0	↑	0	0	0	0
Tetrahydrocortisone	0	↑	0	0	0	0

## Sheet: 8. Leave out, NMR
Supplementary Data 8. Leave-one-out analysis; comparison of the significant associations of the exposome score and leave-out models with serum metabolites measured by NMR
The exposome score (ranging between 5 and 20) was computed by summing up quartile scores for diet quality (measured by Finnish children healthy eating index), activity (combination of total physical activity and sedentary time), pollution exposure (combination of nitrogen oxide, nitrogen dioxide, particulate matter ≤ 2.5 µm, particulate matter ≤ 10 µm, and ozone), sleep (sleep duration) and socio…
The leave-out models were computed by creating the exposome score without one specific exposure category (e.g., the leave-out: diet model was the original exposome score computed without incorporating a diet factor). This was repeated for each exposure category, for a total of five "leave-out" models.
All of the significant associations were determined using a p-value < 0.05.
A "↑" corresponds to a significant positive association with the designated leave-out model, while a "↓" corresponds to a significant negative association and a "0" corresponds to a non-significant association with the designated leave-out model.
The "Total" column corresponds to the total number of associations with individual scores (it does not include if a significant association with the exposome score)
Compound Name	Exposome Score	Leave-out: diet	Leave-out: activity	Leave-out: sleep	Leave-out: air pollution	Leave-out: socioeconomic status
Acetate	↓	↓	0	↓	↓	↓
Alanine	↑	↑	↑	↑	↑	↑
Apolipoprotein B	0	0	0	0	↑	0
ApoB:ApoA1	0	0	0	0	↑	0
Clinical LDL-cholesterol	0	0	0	0	↑	0
Creatinine	↑	0	0	↑	↑	↑
Glycine	↑	0	0	↑	↑	↑
Glycoprotein acetyls	↑	↑	↑	↑	↑	↑
HDL-triglycerides	0	0	0	0	↑	0
Isoleucine	↑	↑	0	0	↑	↑
LDL-cholesterol	0	0	0	0	↑	0
LDL-phospholipids	0	0	0	0	↑	0
LDL-triglycerides	↑	0	↑	0	↑	0
Leucine	0	↑	0	0	0	0
Monounsaturated fatty acids	↑	0	↑	↑	↑	↑
non-HDL-cholesterol	0	0	0	0	↑	0
Phenylalanine	0	↑	0	0	0	0
Pyruvate	↑	0	0	↑	↑	0
Remnant cholesterol	0	0	0	0	↑	0
Saturated fatty acids	↑	0	↑	↑	↑	↑
Total branched chain amino acids	0	↑	0	0	0	0
Total fatty acids	↑	0	0	0	↑	0
Total triglycerides	↑	0	0	↑	↑	0
Valine	0	↑	0	0	0	0
VLDL-cholesterol	↑	0	0	↑	↑	0
VLDL-phospholipids	↑	0	0	↑	↑	0
VLDL-triglycerides	↑	0	0	↑	↑	0
